# Supplementary material for: Impact of electrocardiographic morphology on clinical outcomes in patients with non-ST elevation myocardial infarction receiving coronary angiography and intervention: a retrospective study
Source: PeerJ. 2020 May 7;8:e8796. doi: 10.7717/peerj.8796 (PMC7211404; doi:10.7717/peerj.8796)
Supplement: Data S1 [file peerj-08-8796-s001.csv]

Sex1.M2.F	age	Cr	eGFR	TroponinI	echo	HT	HyperlipidemiaTG200Tchol200LDL130	oldMI	PriorPTCA	CABGHx1.Yes0.No	oldCVA	InhospitalCVevent1.VTVf2.reinfarction3.stroke4.Pulomary	CVeventsdate	Inhospitalallmortality0.No1.Yes	InhospitalCVmortality0.No1.duetoCHF2.duetoVTVf3.D	ECGpattern	longtermmortality0none1yes	mortalitydate	longtermmortalitycause1CV2ARFORESRD3sepsis4resp	CVdeath	CVdeathdate	longtermMACE0none1yes	MACE0.NO1.TVR2.MI3.STROKE4.ADMISSIONFORCHF5.OTHER	MACEdate	ASA	Clopidogrel0.no1.yes2.9months	BBLOCKER3months	Statin3months	Warfarin3months	CADnumber1.1V2.2V3.3V	LM	totalstentscounts	stenttype	eGFR60	PVD	DM	SMOKING	MVD	INHOSPITALCVMORTALITY	ERdate	lastdate	fuduration	puledema	VT	AdvancedKillip	TIMI3flow	RAAdrugs	CADYN	BMIall
2	80	1.27	40.5	1.55	67	1	0	0	0	0	0	0		0	0	2	0	8/3/2018	0	0	8/3/2018	0	0	8/3/2018	1	1	1	1	0	3	1	2	1	1	0	1	0	1	0	10/28/2009	8/3/2018	105	0	0	0	1	1	1	22.3756799506192
1	52	1.3	58.2	22.78	68	1	0	0	0	0	0	0		0	0	0	0	8/1/2018	0	0	8/1/2018	0	0	8/1/2018	1	1	1	0	0	1	0	1	0	1	0	1	0	0	0	3/9/2007	8/1/2018	136	0	0	0	1	1	1	25.0995015956112
2	70	.7	82.9	.6	89	1	1	0	0	0	0	0		0	0	1	0	8/9/2018	0	0	8/9/2018	0	0	8/9/2018	1	0	0	1	0	0	0	0	2	0	0	1	0	0	0	8/11/2009	8/9/2018	107	0	0	1	1	1	0	21.6444444444444
1	48	.85	96.2	3.39	71	1	1	0	0	0	0	0		0	0	2	0	7/19/2018	0	0	7/19/2018	0	0	7/19/2018	1	0	0	1	0	1	0	1	1	0	0	1	0	0	0	4/30/2009	7/19/2018	110	0	0	0	1	1	0	29.7142857142857
1	61	.64	126.72	.5	60	1	1	1	1	0	0	0		0	0	0	0	8/10/2018	0	0	8/10/2018	0	0	8/10/2018	1	0	1	1	0	0	0	0	2	0	0	1	0	0	0	12/17/2009	8/10/2018	103	0	0	0	1	1	0	32.4061571698623
2	71	.99	62.35	.92	54	1	1	1	1	0	1	0		0	0	2	0	6/12/2018	0	0	6/12/2018	0	0	6/12/2018	1	0	1	1	1	0	0	0	2	0	0	0	0	0	0	11/13/2009	6/12/2018	102	0	0	0	1	0	0	25.887573964497
2	72	.63	92.63	1.49	77	1	0	0	0	0	0	3	12/17/2009	0	0	1	0	7/19/2018	0	0	7/19/2018	0	0	7/19/2018	0	0	0	0	0	0	0	0	2	0	0	0	0	0	0	12/16/2009	7/19/2018	103	0	0	0	1	0	0	31.8668252080856
1	62	.8	98.3	8.6	75	0	1	0	0	0	0	0		0	0	0	0	6/5/2018	0	0	6/5/2018	0	0	6/5/2018	0	0	0	1	0	0	0	0	2	0	0	0	0	0	0	1/4/2008	6/5/2018	125	0	0	0	1	0	0	22.6757369614512
1	69	2.09	32	2.25	41	1	1	0	0	0	0	0		0	0	0	0	7/13/2018	0	0	7/13/2018	0	0	7/13/2018	1	0	1	0	0	0	0	0	2	1	0	0	0	0	0	3/3/2009	7/13/2018	112	0	0	0	1	0	0	25.9108724052838
2	52	2.2	23.45	1.95	79	1	1	0	0	0	0	0		0	0	2	0	8/18/2018	0	0	8/18/2018	0	0	8/18/2018	0	0	1	0	0	0	0	0	2	1	0	0	0	0	0	6/27/2008	8/18/2018	121	0	0	0	1	0	0	23.4565584537437
1	42	1	82.76	9.2	48	0	1	0	0	0	0	4	6/22/2010	0	0	0	0	4/18/2017	0	0	4/18/2017	0	0	4/18/2017	0	0	0	0	0	0	0	0	2	0	0	0	0	0	0	6/29/2010	4/18/2017	81	1	0	1	1	0	0	18.8492063492064
2	45	.85	69.7	.11	44	0	0	0	0	0	0	0		0	0	2	0	6/22/2018	0	0	6/22/2018	1	4	9/23/2011	1	0	1	1	0	0	0	0	2	0	0	0	0	0	0	6/30/2010	6/22/2018	95	0	0	1	1	1	0	22.65625
1	55	.94	83.2	.5	68	1	0	0	0	0	1	0		0	0	0	0	6/28/2018	0	0	6/28/2018	0	0	6/28/2018	0	1	1	1	0	0	0	0	2	0	0	0	1	0	0	10/26/2009	6/28/2018	104	0	0	0	1	1	0	22.4913494809689
2	53	.89	66.35	.53	66	1	1	0	0	0	0	0		0	0	1	0	7/27/2018	0	0	7/27/2018	0	0	7/27/2018	0	0	0	0	0	0	0	0	2	0	0	0	0	0	0	8/14/2009	7/27/2018	107	0	0	0	1	1	0	27.4076572777871
1	62	1.29	57	9.7	66	1	0	0	0	0	0	4	8/6/2009	0	0	0	0	8/6/2018	0	0	8/6/2018	0	0	8/6/2018	0	0	1	0	0	0	0	0	2	1	0	1	0	0	0	8/12/2009	8/6/2018	107	0	0	0	1	0	0	27.6360544217687
1	60	1.04	75.29	1.78	67	1	1	0	0	0	0	0		0	0	0	0	7/17/2018	0	0	7/17/2018	0	0	7/17/2018	1	0	1	1	0	0	0	0	2	0	0	0	1	0	0	12/10/2008	7/17/2018	115	0	0	0	1	1	0	32.297866163449
2	54	.66	93.7	.6	64	0	1	0	0	0	0	0		0	0	0	0	7/30/2018	0	0	7/30/2018	1	3	12/25/2014	0	0	0	1	1	0	0	0	2	0	0	0	0	0	0	3/9/2009	7/30/2018	112	0	0	0	1	0	0	18.3142559833507
1	60	1.3	56.5	.04	88	1	1	0	0	0	0	0		0	0	2	0	6/26/2018	0	0	6/26/2018	0	0	6/26/2018	0	0	0	0	0	0	0	0	2	1	0	0	0	0	0	12/11/2009	6/26/2018	102	0	0	0	1	0	0	29.7520661157025
1	54	.96	81.32	4.11	77	1	0	0	0	0	1	0		0	0	0	0	8/1/2017	0	0	8/1/2017	0	0	8/1/2017	1	0	1	0	0	0	0	0	2	0	0	0	0	0	0	4/22/2009	8/1/2017	99	0	0	0	1	1	0	21.484375
1	80	1.21	57.6	3.38	48	0	0	0	0	0	0	0		0	0	0	0	1/23/2017	0	0	1/23/2017	0	0	1/23/2017	1	1	1	1	0	2	1	2	1	1	0	0	0	1	0	6/1/2009	1/23/2017	91	0	0	0	1	0	1	27.4348422496571
1	45	.82	41.27	3.22	61	0	1	0	0	0	0	0		0	0	2	0	8/6/2018	0	0	8/6/2018	0	0	8/6/2018	0	0	0	0	0	0	0	0	2	1	0	0	0	0	0	10/30/2009	8/6/2018	105	0	0	0	1	0	0	22.7025721531216
2	63	1.84	27.62	3.86	69	1	1	0	0	0	0	0		0	0	1	0	8/18/2016	0	0	8/18/2016	0	0	8/18/2016	0	0	0	0	0	0	0	0	2	1	0	1	0	0	0	12/22/2008	8/18/2016	91	0	0	0	1	1	0	29.2779604522319
1	33	.95	92.45	4.91	73	1	0	0	0	0	0	0		0	0	0	0	5/10/2016	0	0	5/10/2016	0	0	5/10/2016	0	0	0	0	0	0	0	0	2	0	0	0	0	0	0	10/20/2009	5/10/2016	78	0	0	1	1	1	0	30.3673469387755
2	80	2.76	16.53	.16	43	0	0	0	0	0	0	0		0	0	0	1	5/9/2016	6	0	5/9/2016	1	4	5/24/2009	1	0	0	0	0	0	0	0	2	1	0	1	0	0	0	5/1/2009	5/9/2016	84	1	0	1	1	0	0	24.5949074074074
2	57	6.84	5	.59	51	0	1	1	1	0	0	0		0	0	0	0	2/20/2016	0	0	2/20/2016	1	4	9/1/2009	1	1	1	0	0	0	0	0	2	1	0	1	0	0	0	8/11/2009	2/20/2016	78	0	0	1	1	1	0	25.9544288516674
1	46	1.11	71.3	7.39	61	1	0	0	0	0	0	0		0	0	0	0	6/15/2018	0	0	6/15/2018	0	0	6/15/2018	1	1	1	0	0	1	0	1	1	0	0	0	0	0	0	5/10/2010	6/15/2018	97	0	0	0	1	1	1	31.6032123735871
1	43	.7	84.08	5.92	66	0	1	0	0	0	0		2/14/2010	0	0	2	0	8/17/2018	0	0	8/17/2018	0	0	8/17/2018	1	1	1	1	0	2	0	1	1	0	0	0	0	1	0	2/15/2010	8/17/2018	102	0	0	0	1	0	1	24.5089457652043
1	44	.78	108.13	11.04	66	1	1	0	0	0	0	0		0	0	0	0	8/13/2018	0	0	8/13/2018	0	0	8/13/2018	1	1	0	1	0	3	0	2	1	0	0	0	0	1	0	2/8/2010	8/13/2018	102	0	0	0	1	0	1	25.3443526170799
2	61	.7	85.1	1.73	72	1	1	0	0	0	0	0		0	0	0	0	6/26/2018	0	0	6/26/2018	0	0	6/26/2018	1	1	0	0		2	0	1	0	0	0	1	0	1	0	6/2/2010	6/26/2018	96	0	0	0	1	1	1	26.7094017094017
2	64	.67	88.33	1.86	79	1	0	0	0	0	0	0		0	0	2	0	8/1/2018	0	0	8/1/2018	0	0	8/1/2018	1	1	0	1	0	1	0	1	1	0	0	0	0	0	0	6/15/2010	8/1/2018	97	0	0	0	1	1	1	25.887573964497
1	59	2.81	23.2	3.88	40	0	0	0	0	0	0	0		0	0	0	0	2/2/2016	0	0	2/2/2016	0	0	2/2/2016	0	0	0	1	0	0	0	0	2	1	0	1	0	0	0	11/4/2009	2/2/2016	74	0	0	0	1	0	0	20.8209399167162
2	80	1.23	42.12	9.57	47	1	0	0	0	0	0	4	2/10/2010	0	0	2	0	7/18/2018	0	0	7/18/2018	1	3	8/20/2010	1	1	1	1	0	3	0	2	1	1	0	0	0	1	0	2/10/2010	7/18/2018	101	1	0	0	1	1	1	23.4730304660375
1	63	.77	102.03	15.45	71	0	0	0	0	0	0	0		0	0	2	0	2/1/2016	0	0	2/1/2016	0	0	2/1/2016	1	1	1	1	0	1	0	1	1	0	0	0	0	0	0	8/23/2010	2/1/2016	65	0	0	0	1	1	1	19.1953027964922
1	53	.99	78.78	4.85	72	1	0	0	0	0	0	0		0	0	2	0	6/15/2018	0	0	6/15/2018	0	0	6/15/2018	1	1	1	1	0	3	0	2	1	0	0	0	0	1	0	6/30/2010	6/15/2018	95	0	0	0	1	0	1	26.0261748958953
1	62	1.01	74.85	5.2	72	1	1	0	0	0	0	0		0	0	0	0	7/18/2018	0	0	7/18/2018	0	0	7/18/2018	1	1	1	1	0	2	0	1	1	0	0	0	1	1	0	1/14/2010	7/18/2018	102	0	0	0	1	0	1	25.4028160836116
1	57	1.1	69.25	.55	78	1	1	0	0	0	0	0		0	0	0	0	5/11/2018	0	0	5/11/2018	0	0	5/11/2018	1	0	1	1	0	0	0	0	2	0	0	0	0	0	0	2/19/2009	5/11/2018	110	0	0	1	1	1	0	30.6737061273052
1	58	1.46	47.7	16.35	65	1	1	0	0	0	0	0		0	0	0	0	6/21/2018	0	0	6/21/2018	0	0	6/21/2018	1	1	1	0	0	1	0	1	1	1	0	0	0	0	0	2/22/2010	6/21/2018	99	0	0	0	1	0	1	23.046875
1	60	.94	81.9	1.91	73	1	0	0	0	0	0	0		0	0	0	0	7/5/2018	0	0	7/5/2018	1	2	10/22/2016	1	1	0	0	0	2	0	1	1	0	0	0	0	1	0	9/6/2010	7/5/2018	93	0	0	0	1	0	1	23.5078053259871
1	72	1.06	68.48	6.13	71	1	0	0	0	0	0	0		0	0	0	0	8/21/2018	0	0	8/21/2018	0	0	8/21/2018	1	1	1	0	0	1	0	1	0	0	0	0	0	0	0	2/4/2010	8/21/2018	102	0	0	0	1	1	1	27.4756294930182
2	76	.72	81.14	2.49	76	1	0	0	0	0	0	0		0	0	0	0	7/16/2018	0	0	7/16/2018	1	3	6/13/2014	1	1	0	0	0	2	0	2	1	0	0	0	0	1	0	8/17/2010	7/16/2018	94	0	0	0	1	1	1	26.4791818845873
2	36	.8	69.47	.48	59	1	1	0	0	0	0	0		0	0	0	1	12/19/2017	1	1	12/19/2017	1	2	12/9/2017	1	1	1	1	0	1	0	1	1	0	0	1	0	0	0	2/22/2010	12/19/2017	93	0	0	0	1	1	1	31.25
1	77	.98	74.17	.9	60	1	0	0	0	0	0	0		0	0	0	0	2/26/2018	0	0	2/26/2018	0	0	2/26/2018	1	1	1	1	0	3	1	3	1	0	0	1	0	1	0	4/15/2010	2/26/2018	94	0	0	0	1	1	1	20.4294183624419
1	66	.79	98.44	1.3	75	0	0	0	0	0	0	0		0	0	2	0	7/23/2018	0	0	7/23/2018	0	0	7/23/2018	1	1	0	1	0	1	0	1	1	0	0	1	0	0	0	2/9/2010	7/23/2018	101	0	0	0	1	0	1	17.8565176289346
2	69	.59	100.77	2.92	65	1	0	0	0	0	0	0		0	0	1	0	8/7/2018	0	0	8/7/2018	0	0	8/7/2018	1	1	1	1	0	2	0	1	1	0	0	1	0	1	0	9/24/2010	8/7/2018	94	0	0	0	1	1	1	25.9151279559443
1	51	.68	122.94	20.74	53	1	0	0	0	0	0	0		0	0	2	0	6/26/2018	0	0	6/26/2018	0	0	6/26/2018	0	1	0	0	0	2	0	2	1	0	0	0	0	1	0	2/26/2010	6/26/2018	100	0	0	0	1	0	1	28.2828282828283
2	78	1.1	48.04	9.96	47	1	1	0	0	0	0	4	5/14/2010	0	0	0	1	1/18/2016	1	1	1/18/2016	1	3	5/17/2014	0	1	0	0		1	0	1	0	1	0	0	0	0	0	5/14/2010	1/18/2016	68	1	0	1	1	0	1	23.7812128418549
2	71	.82	68.72	2.94	34	0	1	0	0	0	0	4	3/11/2009	0	0	2	1	6/16/2016	3	0	6/16/2016	1	4	5/25/2010	1	1	1	1	0	3	0	4	0	0	0	1	0	1	0	3/15/2010	6/16/2016	75	1	0	1	1	1	1	26.8386476526198
1	69	3.17	67.79	2.33	70	1	0	0	0	0	0	0		0	0	2	0	8/22/2018	0	0	8/22/2018	0	0	8/22/2018	1	1	1	0	0	2	0	2	1	0	0	1	0	1	0	8/30/2010	8/22/2018	95	0	0	0	1	1	1	24.3823729785937
2	81	.99	80.11	77	51	0	0	0	0	0	0	4	6/12/2010	0	0	1	0	6/27/2018	0	0	6/27/2018	1	1	12/29/2010	0	1	1	1	0	3	1	1	0	0	1	0	0	1	0	6/12/2010	6/27/2018	96	1	0	0	1	1	1	24.4444444444444
1	76	.86	86.69	1.94	72	1	1	0	0	0	0	0		0	0	0	0	8/23/2018	0	0	8/23/2018	1	1	8/22/2010	1	1	1	0	0	3	0	1	1	0	0	0	0	1	0	1/4/2010	8/23/2018	103	0	0	0	1	1	1	24.1415192507804
1	64	1.1	74.6	5.4	63	1	0	0	0	0	1	0		0	0	0	0	8/9/2018	0	0	8/9/2018	0	0	8/9/2018	1	1	1	0	0	2	0	4	0	0	0	0	0	1	0	3/1/2010	8/9/2018	101	0	0	0	1	1	1	28.0276816608997
2	67	.82	69.75	8.66	52	1	0	0	0	0	1	0		0	0	2	0	7/30/2018	0	0	7/30/2018	0	0	7/30/2018	1	1	1	1	0	3	0	2	0	0	0	0	0	1	0	3/1/2010	7/30/2018	100	0	0	0	1	1	1	26.0226442658875
1	77	1.82	54.35	6.58	46	1	1	1	1	0	1	0		0	0	0	0	5/16/2018	0	0	5/16/2018	1	4	2/8/2018	1	1	1	1	0	3	0	2	0	1	1	1	0	1	0	9/14/2010	5/16/2018	92	0	0	0	1	1	1	32.8888888888889
1	59	1.06	79.57	10.38	78	1	0	0	0	0	0	0		0	0	0	0	3/17/2017	0	0	3/17/2017	0	0	3/17/2017	1	1	0	0	0	3	0	2	1	0	0	0	0	1	0	7/5/2010	3/17/2017	80	0	0	0	1	1	1	23.6652443615762
1	59	.42	153.9	1.1	65	1	1	0	0	0	0	0		0	0	2	0	8/14/2018	0	0	8/14/2018	1	1	6/24/2010	1	1	1	1	0	2	0	1	0	0	0	0	0	1	0	3/10/2010	8/14/2018	101	0	0	0	1	0	1	21.7501966773104
2	85	.83	65.34	11.96	28	1	0	0	0	0	1	4	6/9/2010	0	0	2	0	5/2/2016	0	0	5/2/2016	1	4	10/15/2010	1	1	0	0	0	2	0	3	0	0	0	0	1	1	0	6/4/2010	5/2/2016	70	1	0	1	1	1	1	23.5573411249087
1	68	.9	83.67	.58	50	1	0	0	0	0	0	0		0	0	1	0	7/5/2018	0	0	7/5/2018	1	4	8/28/2016	1	1	1	0	0	3	0	2	0	0	0	0	0	1	0	2/2/2010	7/5/2018	101	0	0	0	1	1	1	26.0261748958953
1	63	.73	108.52	31.97	71	1	0	0	0	0	0	0		0	0	1	0	7/2/2018	0	0	7/2/2018	0	0	7/2/2018	1	1	1	1	0	3	0	3	1	0	0	0	0	1	0	9/2/2010	7/2/2018	94	0	0	0	1	1	1	28.8888888888889
1	62	1.05	71.57	3.94	72	1	1	1	0	0	0	0		0	0	2	0	8/7/2018	0	0	8/7/2018	1	2	1/20/2018	1	1	1	1	0	3	1	3	1	0	0	0	0	1	0	4/7/2010	8/7/2018	100	0	0	0	1	1	1	21.3039485766758
1	81	1.3	52.98	5.83		1	1	0	0	0	0	0		0	0	0	0	7/5/2018	0	0	7/5/2018	0	0	7/5/2018	1	1	1	0	0	2	0	1	1	1	0	0	0	1	0	9/8/2010	7/5/2018	93	0	0	0	1	1	1	22.1453287197232
1	42	.86	97.52	4.91	82	1	0	0	0	0	0	0		0	0	0	0	7/23/2018	0	0	7/23/2018	0	0	7/23/2018	1	1	1	0	0	1	0	1	0	0	0	1	0	0	0	5/12/2010	7/23/2018	98	0	0	0	1	0	1	33.6326530612245
1	55	.73	115.18	1.39	57	1	0	1	1	0	0	0		0	0	0	0	7/27/2018	0	0	7/27/2018	0	0	7/27/2018	1	1	1	1	0	2	0	1	1	0	0	0	0	1	0	3/25/2010	7/27/2018	100	0	0	0	1	0	1	24.9337204898371
1	59	1.36	53.45	4.54	61	1	1	0	0	0	0	0		0	0	0	0	4/26/2018	0	0	4/26/2018	1	2	3/25/2015	1	1	1	1	0	1	0	1	0	1	0	0	1	0	0	7/26/2010	4/26/2018	93	0	0	0	1	1	1	26.5625
1	42	.76	110.26	.78	68	1	1	0	0	0	0	0		0	0	0	0	5/10/2018	0	0	5/10/2018	0	0	5/10/2018	1	1	1	1	0	3	0	1	0	0	0	1	0	1	0	3/25/2010	5/10/2018	97	0	0	0	1	0	1	26.5337588296461
2	70	1.92	25.8	2.41	34	1	0	1	0	0	0	0		0	0	1	0	12/9/2015	0	0	12/9/2015	1	4	7/12/2010	1	1	0	0	0	3	0	1	0	1	0	1	0	1	0	4/20/2010	12/9/2015	67	0	0	1	1	1	1	24.7767952496903
1	54	.62	135.19	3.64	73	1	1	0	0	0	0	0		0	0	0	0	6/8/2018	0	0	6/8/2018	1	1	7/20/2010	1	1	1	1	0	2	0	3	1	0	0	0	0	1	0	4/30/2010	6/8/2018	97	0	0	0	1	1	1	25.15589569161
1	73	3.26	18.68	3.23	53	1	1	0	1	0	0	0		0	0	0	0	6/7/2016	0	0	6/7/2016	1	2	4/11/2011	1	1	1	1	0	2	0	2	1	1	0	0	0	1	0	8/27/2010	6/7/2016	69	0	0	0	1	0	1	27.5802003193497
1	78	1.18	59.55	1.45	56	1	1	1	0	0	0	0		0	0	0	0	8/14/2017	0	0	8/14/2017	1	1	12/10/2010	1	1	0	0	0	3	0	2	0	1	0	0	0	1	0	6/7/2010	8/14/2017	86	0	0	1	1	0	1	25.4766600920447
1	69	1.69	41.86	3.23	54	1	1	0	0	0	0	4	9/14/2010	0	0	0	0	2/24/2017	0	0	2/24/2017	0	0	2/24/2017	1	1	1	1	0	3	0	2	1	1	0	1	0	1	0	9/14/2010	2/24/2017	77	1	0	0	1	0	1	29.0317898098418
2	49	.59	107.89	2.05	49	0	1	0	0	0	0	0		0	0	0	0	7/13/2017	0	0	7/13/2017	0	0	7/13/2017	1	1	1	1	0	1	0	1	1	0	0	0	0	0	0	4/23/2010	7/13/2017	86	0	0	0	1	1	1	25.6369171607114
1	46	.96	84.33	1	64	1	1	0	0	0	0	0		0	0	0	0	8/23/2018	0	0	8/23/2018	0	0	8/23/2018	1	1	1	1	0	1	0	1	1	0	0	1	0	0	0	5/31/2010	8/23/2018	98	0	0	0	1	1	1	32.4499729583559
1	53	1.03	75.26	7.99	79	0	0	0	0	0	0	0		0	0	0	0	9/4/2018	0	0	9/4/2018	0	0	9/4/2018	1	1	0	1	0	1	0	1	0	0	0	0	0	0	0	8/28/2010	9/4/2018	96	0	0	0	1	1	1	29.6875
1	46	.76	111	4.32		1	1	0	0	0	0	0		0	0	0	0	7/16/2018	0	0	7/16/2018	0	0	7/16/2018	1	1	0	1	0	1	0	1	1	0	0	0	0	0	0	3/23/2010	7/16/2018	99	0	0	0	1	1	1	31.25
1	47	1.1	71.45	61.99	72	0	0	0	0	0	0	0		0	0	1	0	2/15/2016	0	0	2/15/2016	0	0	2/15/2016	1	1	1	0	0	1	0	1	0	0	0	0	0	0	0	2/9/2010	2/15/2016	72	0	0	0	1	1	1	27.2173029467267
2	56	3.66	17.28	2.24	69	1	0	0	0	0	0	4	8/28/2010	0	0	1	0	12/26/2017	0	0	12/26/2017	1	4	1/8/2011	0	1	0	0	0	3	0	1	1	1	0	1	0	1	0	8/28/2010	12/26/2017	87	1	0	0	1	0	1	22.6757369614512
1	55	1.08	70.99	46.97	75	1	1	0	0	0	0	0		0	0	0	0	7/2/2018	0	0	7/2/2018	0	0	7/2/2018	1	1	1	1	0	1	0	1	1	0	0	0	0	0	0	4/15/2010	7/2/2018	98	0	0	0	1	1	1	24.0054869684499
1	44	.96	85.09	.75	77	1	1	0	0	0	0	0		0	0	0	0	9/4/2018	0	0	9/4/2018	0	0	9/4/2018	1	1	1	0	0	2	0	3	1	0	0	1	0	1	0	7/7/2010	9/4/2018	97	0	0	0	1	0	1	28.7104793249536
1	70	1.47	47.36	12.13	40	0	0	0	0	0	0	0		0	0	2	0	7/11/2018	0	0	7/11/2018	1	4	5/23/2011	1	1	1	1	0	3	1	3	1	1	0	0	0	1	0	4/27/2010	7/11/2018	98	0	0	0	1	1	1	28.6047649516354
1	76	1.59	31.57	52.42	60	1	0	0	0	0	1	4	5/15/2010	0	0	1	0	10/23/2015	0	0	10/23/2015	0	0	10/23/2015	0	1	0	0	0	3	0	2	0	1	0	1	0	1	0	5/15/2010	10/23/2015	65	1	0	0	1	1	1	28.0403781445281
2	84	1.6	30.71	1.4	48	1	0	0	0	0	0	0		0	0	2	0	10/2/2015	0	0	10/2/2015	1	2	8/18/2015	1	1	0	1	0	0	0	0	2	1	0	0	0	0	0	3/18/2008	10/2/2015	90	0	0	0	1	0	0	19.8178444931692
1	78	1.09	65.4	7.45	80	1	0	0	0	0	0	0		0	0	2	0	4/21/2016	0	0	4/21/2016	0	0	4/21/2016	1	0	1	1	0	1	0	1	1	0	0	0	0	0	0	7/26/2010	4/21/2016	68	0	0	0	1	1	1	27.6887781337764
1	75	1.54	44.26	2.06	75	1	0	0	0	0	0	0		0	0	0	0	3/19/2018	0	0	3/19/2018	0	0	3/19/2018	1	1	1	1	0	1	0	1	1	1	0	0	0	0	0	8/16/2010	3/19/2018	91	0	0	0	1	1	1	23.2254318478734
1	79	2.32	27.3	8.32	52	1	0	0	0	0	0	4	4/10/2010	0	0	0	0	7/9/2015	0	0	7/9/2015	0	0	7/9/2015	0	1	0	0	0	0	0	0	2	1	0	0	0	0	0	4/13/2010	7/9/2015	62	0	0	0	1	0	0	20.9026294597528
1	70	2.09	31.65	36.57	69	1	0	0	0	0	1	0		0	0	1	0	7/8/2015	0	0	7/8/2015	1		7/15/2010	1	1	1	1	0	3	0	2	0	1	0	0	1	1	0	1/13/2010	7/8/2015	65	0	0	0	1	1	1	33.7924701561065
1	48	1.36	55.9	1.67	40	0	0	0	0	0	1	4	10/9/2009	0	0	0	0	5/27/2015	0	0	5/27/2015	0	0	5/27/2015	0	0	0	0	0	0	0	0	2	1	0	1	0	0	0	10/14/2009	5/27/2015	67	1	0	1	1	0	0	20.5456936226167
1	72	1.32	53.45	.5	65	1	0	0	0	0	0	0		0	0	2	0	4/13/2015	0	0	4/13/2015	0	0	4/13/2015	0	0	0	0	0	0	0	0	2	1	0	0	0	0	0	2/25/2010	4/13/2015	61	0	0	0	1	0	0	22.1510225070211
2	68	9.2	5	.94	57	1	1	0	0	0	0	4	7/14/2008	0	0	1	1	3/30/2015	4	0	3/30/2015	0	0	3/30/2015	1	0	1	0	0	0	0	0	2	1	0	0	0	0	0	7/21/2008	3/30/2015	80	1	0	1	1	0	0	15.625
2	48	.8	73.93	1.35	79	1	0	0	0	0	1	0		0	0	2	0	8/28/2016	0	0	8/28/2016	1	1	6/16/2014	0	1	0	0	0	1	1	1	1	0	0	1	0	0	0	1/7/2008	8/28/2016	103	0	0	0	1	0	1	24.0344071512903
1	56	.9	87.29	1.55	52	1	0	0	0	0	0	0		0	0	2	0	8/18/2018	0	0	8/18/2018	0	0	8/18/2018	1	1	1	1	0	1	0	1	1	0	0	0	1	0	0	3/28/2007	8/18/2018	136	0	0	0	1	1	1	26.4721074380165
2	72	1.47	34.84	2.17	47	1	0	0	0	0	0	0		0	0	0	0	9/12/2018	0	0	9/12/2018	1	4	8/12/2013	1	1	1	1	0	1	0	2	0	1	0	1	0	0	0	1/28/2009	9/12/2018	115	0	0	0	1	1	1	27.5873260578522
2	76	.73	77.31	1.64	60	1	1	0	0	0	0	0		0	0	0	0	9/4/2018	0	0	9/4/2018	1	1	1/2/2013	0	1	1	1	0	2	0	1	1	0	0	0	0	1	0	12/14/2009	9/4/2018	104	0	0	0	1	1	1	24.5243463470591
1	60	1.3	56.12	22.78	70	1	0	0	0	0	1	4	6/4/2008	0	0	2	0	9/10/2018	0	0	9/10/2018	0	0	9/10/2018	1	1	1	1	0	2	0	3	0	1	0	1	0	1	0	6/4/2008	9/10/2018	123	1	0	0	1	1	1	31.2213039485767
1	73	.9	82.72	8.18	32	1	1	0	1	0	0	4	1/3/2009	0	0	0	1	3/27/2017	0	0	3/27/2017	1	1	7/15/2009	1	1	1	1	0	3	0	2	0	0	0	1	0	1	0	1/7/2009	3/27/2017	98	1	0	0	1	1	1	38.6259040105194
1	48	.9	90.06	14.16	75	1	1	0	0	0	0	0		0	0	2	0	8/27/2018	0	0	8/27/2018	0	0	8/27/2018	1	1	0	0	0	3	0	2	1	0	0	0	1	1	0	2/19/2008	8/27/2018	126	0	0	1	1	1	1	30.4866850321396
2	67	.8	71.55	18.79	39	1	0	0	0	0	0	4	8/12/2008	0	0	1	0	7/23/2018	0	0	7/23/2018	1	1	2/17/2009	1	1	0	0	0	3	1	3	0	0	0	1	0	1	0	8/12/2008	7/23/2018	119	1	0	0	1	1	1	23.3376844270401
1	72	1.3	54.26	3.52	72	0	1	0	0	0	0	0		0	0	0	0	8/21/2018	0	0	8/21/2018	0	0	8/21/2018	1	1	0	1	0	1	0	2	0	1	0	1	0	0	0	9/11/2008	8/21/2018	119	0	0	0	1	0	1	24.0882231171666
2	57	.7	115.83	1.76	64	1	0	0	0	0	0	0		0	0	0	0	9/7/2018	0	0	9/7/2018	0	0	9/7/2018	0	1	1	1	0	2	0	1	0	0	0	0	1	1	0	9/10/2008	9/7/2018	119	0	0	0	1	1	1	30.8596073765616
1	44	.7	122.51	22.78		1	1	0	0	0	0	0		0	0	0	0	1/25/2018	0	0	1/25/2018	1	1	1/14/2007	1	1	1	1	0	2	0	3	0	0	0	1	1	1	0	6/1/2006	1/25/2018	139	0	0	0	1	1	1	27.8520079792239
1	77	3.12	19.5	1.26	55	1	1	1	1	0	0	0		0	0	1	1	3/4/2015	6	0	3/4/2015	0	0	3/4/2015	1	0	1	0	0	0	0	0	2	1	1	1	0	0	0	3/6/2009	3/4/2015	71	0	0	0	1	0	0	28.6047649516354
2	76	1.6	31.34	3.89	25	1	1	0	0	0	0	0		0	0	2	0	2/26/2016	0	0	2/26/2016	1	4	12/18/2015	1	1	1	1	0	2	1	2	1	1	1	1	0	1	0	12/14/2009	2/26/2016	74	0	0	1	1	0	1	23.5555555555556
1	59	1.12	67.34	7.12		0	1	1	0	0	0	0		0	0	2	0	6/25/2018	0	0	6/25/2018	0	0	6/25/2018	1	0	1	0	0	1	0	1	1	0	0	0	0	0	0	5/13/2009	6/25/2018	109	0	0	0	1	0	1	26.0261748958953
2	73	.7	82.03	9.69	64	0	0	0	0	0	0	0		0	0	0	0	8/10/2018	0	0	8/10/2018	0	0	8/10/2018	1	1	1	0	0	3	0	2	0	0	0	0	0	1	0	2/28/2007	8/10/2018	137	0	0	0	1	1	1	24.0640473876625
1	49	.85	95.41	1.39		0	0	1	1	0	0	0		0	0	2	0	7/6/2018	0	0	7/6/2018	1	2	7/6/2018	1	1	1	1	0	1	0	1	1	0	0	0	0	0	0	11/18/2009	7/6/2018	103	0	0	0	1	1	1	27.7176852352623
1	57	.8	99.64	10.2	65	1	0	0	0	0	0	0		0	0	0	0	8/16/2018	0	0	8/16/2018	0	0	8/16/2018	1	1	0	0	0	1	0	1	0	0	0	1	1	0	0	9/22/2008	8/16/2018	118	0	0	0	1	1	1	24.8590735618501
2	71	1.04	52.24	.88	74	1	1	0	0	0	1	0		0	0	0	0	8/8/2018	0	0	8/8/2018	0	0	8/8/2018	1	1	1	1	0	3	0	1	1	1	0	1	0	1	0	2/17/2009	8/8/2018	113	0	0	0	1	1	1	24.8357634994392
1	69	1.1	66.57	6.24	72	1	0	0	0	0	0	0		0	0	0	0	9/18/2015	0	0	9/18/2015	0	0	9/18/2015	1	1	0	0	0	1	0	1	1	0	0	0	0	0	0	2/8/2007	9/18/2015	103	0	0	0	1	0	1	25.7116620752984
1	65	.98	76.52	20.58	71	1	1	0	0	0	0	0		0	0	0	0	1/19/2018	0	0	1/19/2018	0	0	1/19/2018	1	1	0	0	0	3	0	3	1	0	0	1	0	1	0	12/23/2009	1/19/2018	96	0	0	0	1	1	1	27.681660899654
1	66	1.3	57.31	.85	79	1	0	1	1	0	0	0		0	0	0	0	9/11/2018	0	0	9/11/2018	0	0	9/11/2018	1	1	1	1	0	2	0	1	0	1	0	1	0	1	0	5/9/2008	9/11/2018	124	0	0	0	1	1	1	23.7812128418549
1	61	.95	80.6	3.21	67	0	0	0	0	0	1	0		0	0	0	0	2/13/2015	0	0	2/13/2015	0	0	2/13/2015	1	1	0	0	0	3	0	4	1	0	0	0	1	1	0	9/28/2009	2/13/2015	64	0	0	0	1	0	1	20.4152249134948
1	64	.79	98.75	1.61	57	1	0	0	0	0	1	1	12/6/2008	0	0	0	0	9/11/2018	0	0	9/11/2018	0	0	9/11/2018	1	1	0	0	0	1	0	1	1	0	0	1	0	0	0	12/17/2008	9/11/2018	116	0	1	0	1	1	1	29.3847566574839
1	63	1.23	59.43	2.45	49	1	0	1	0	0	1	0		0	0	2	0	8/15/2018	0	0	8/15/2018	1	2	8/15/2018	1	1	0	1	0	2	0	1	1	1	0	0	1	1	0	4/30/2009	8/15/2018	111	0	0	0	1	1	1	24.2214532871972
1	60	.88	88.04	39.33	79	1	0	0	1	0	0	0		0	0	0	0	6/28/2017	0	0	6/28/2017	0	0	6/28/2017	1	1	1	0	0	3	1	1	1	0	0	1	0	1	0	11/6/2009	6/28/2017	91	0	0	0	1	1	1	29.3775826446281
1	44	1.2	59.97	1.36	42	1	1	0	0	0	0	4	8/2/2008	0	0	1	0	8/7/2018	0	0	8/7/2018	0	0	8/7/2018	1	1	1	0	0	3	0	3	1	1	0	0	1	1	0	8/18/2008	8/7/2018	119	1	0	1	1	1	1	29.3946871824648
1	49	1.1	71.15	12.98	67	0	1	0	0	0	0	0		0	0	0	0	8/14/2018	0	0	8/14/2018	0	0	8/14/2018	1	1	1	1	0	1	0	2	0	0	0	0	0	0	0	2/14/2006	8/14/2018	150	0	0	0	1	0	1	27.5482093663912
1	83	1.2	57.68	1.13	59	1	0	0	0	0	0	0		0	0	0	0	9/6/2018	0	0	9/6/2018	1	1	3/30/2009	1	1	0	1	0	2	0	1	0	1	0	0	0	1	0	11/18/2008	9/6/2018	117	0	0	0	1	1	1	27.681660899654
1	61	.78	101.19	2.12	71	0	0	0	1	0	0	0		0	0	0	0	9/13/2018	0	0	9/13/2018	0	0	9/13/2018	1	1	1	0	0	1	0	1	1	0	0	1	0	0	0	1/23/2009	9/13/2018	115	0	0	0	1	1	1	21.2585034013605
1	44	1.1	72.72	2.3	71	0	0	0	0	0	0	0		0	0	2	0	1/22/2015	0	0	1/22/2015	0	0	1/22/2015	1	1	0	1	0	3	0	1	0	0	0	1	1	1	0	7/9/2008	1/22/2015	78	0	0	0	1	0	1	26.8406104678381
1	77	1.7	39.27	.35	45	1	0	0	0	0	1	4	11/12/2009	0	0	2	0	1/21/2015	0	0	1/21/2015	0	0	1/21/2015	1	0	1	0	0	0	0	0	2	1	0	0	0	0	0	11/17/2009	1/21/2015	62	1	0	1	1	1	0	16.5118304543475
2	80	.8	69.02	2.46	66	1	1	0	0	0	0	0		0	0	2	0	7/19/2018	0	0	7/19/2018	1	2	10/16/2009	1	1	1	0	0	3	0	1	0	0	0	0	0	1	0	9/10/2008	7/19/2018	118	0	0	0	1	1	1	23.828125
1	45	1	80.45	2.35	66	1	0	0	0	0	0	0		0	0	2	0	8/29/2018	0	0	8/29/2018	1	3	8/13/2018	1	1	0	1	0	3	0	3	1	0	0	0	1	1	0	7/16/2008	8/29/2018	121	0	0	0	1	1	1	22.1002895900015
1	45	.9	91.25	11.85	66	0	1	0	0	0	0	0		0	0	0	0	9/17/2018	0	0	9/17/2018	0	0	9/17/2018	1	1	1	1	0	3	0	2	1	0	0	0	1	1	0	5/26/2007	9/17/2018	135	0	0	0	1	1	1	26.8923231381548
1	74	1.4	49.05	1.64	45	1	1	1	1	0	0	0		0	0	1	0	1/12/2015	0	0	1/12/2015	0	0	1/12/2015	1	1	1	1	0	3	0	1	1	1	0	1	0	1	0	8/13/2008	1/12/2015	76	0	0	0	1	1	1	24.034609838167
1	45	1.1	72.39	8.35	56	1	1	0	0	0	0	0		0	0	2	0	7/9/2018	0	0	7/9/2018	0	0	7/9/2018	1	1	1	1	0	3	0	2	1	0	0	0	1	1	0	4/22/2008	7/9/2018	122	0	0	0	1	1	1	27.4348422496571
1	67	.9	83.92	7.05	68	1	0	0	1	0	0	0		0	0	0	1	1/24/2017	5	0	1/24/2017	1	3	12/11/2014	1	1	1	0	0	3	0	1	0	0	0	0	1	1	0	1/28/2008	1/24/2017	107	0	0	0	1	0	1	23.4235574063058
1	71	1.5	46.13	2.96		1	0	0	0	1	1	0		0	0	2	0	10/5/2016	0	0	10/5/2016	1	1	6/14/2011	0	1	1	1	1	3	0	1	1	1	0	1	0	1	0	5/14/2008	10/5/2016	100	0	0	0	1	1	1	22.1453287197232
1	64	.76	76.62	8.04	51	1	0	0	0	0	0	0		0	0	0	0	9/19/2018	0	0	9/19/2018	1	1	4/8/2009	1	1	1	1	0	3	0	3	0	0	0	1	0	1	0	2/11/2009	9/19/2018	115	0	0	0	1	1	1	24.034609838167
1	50	1.8	40.14	12.23	82	0	0	0	0	0	0	0		0	0	0	0	9/17/2018	0	0	9/17/2018	1	1	3/19/2017	1	1	1	1	0	1	0	1	1	1	0	0	1	0	0	10/20/2008	9/17/2018	118	0	0	0	1	1	1	22.4913494809689
1	56	.8	100	2.64	62	1	0	0	0	0	0	0		0	0	2	0	8/27/2018	0	0	8/27/2018	1	1	7/21/2008	1	1	1	1	0	3	0	2	0	0	0	0	1	1	0	4/1/2008	8/27/2018	124	0	0	0	1	0	1	23.2550186382135
1	52	1.21	64.57	160.79	68	1	0	0	0	0	0	0		0	0	0	0	9/19/2018	0	0	9/19/2018	0	0	9/19/2018	1	1	0	0	0	1	0	1	0	0	0	0	1	0	0	4/27/2009	9/19/2018	112	0	0	0	1	1	1	26.8923231381548
1	59	1.7	41.6	10.15	20	0	0	0	0	0	0	4	2/21/2008	0	0	0	0	9/17/2018	0	0	9/17/2018	1	4	11/26/2014	1	1	0	0	0	3	0	3	0	1	0	1	0	1	0	2/21/2008	9/17/2018	126	1	0	1	1	1	1	27.3356401384083
1	76	1.2	58.87	11.78	53	0	0	0	0	0	0	0		0	0	2	0	7/19/2018	0	0	7/19/2018	0	0	7/19/2018	1	1	0	0	0	3	0	1	0	1	0	0	1	1	0	6/14/2007	7/19/2018	133	0	0	0	1	1	1	22.3477820880418
1	77	1.2	65.08	7.31	62	0	1	0	0	0	0	0		0	0	2	0	7/19/2018	0	0	7/19/2018	0	0	7/19/2018	1	1	0	0	0	2	0	2	0	0	0	0	0	1	0	4/2/2007	7/19/2018	135	0	0	0	1	1	1	25.7116620752984
2	70	1.2	44.29	22.78	68	0	1	0	0	0	0	0		0	0	2	0	7/13/2018	0	0	7/13/2018	0	0	7/13/2018	1	1	1	1	0	3	0	1	1	1	1	0	0	1	0	6/3/2008	7/13/2018	121	0	0	0	1	1	1	30.3302148746209
1	52	1.4	53.2	9.73	67	1	1	0	0	0	0	0		0	0	0	0	9/6/2018	0	0	9/6/2018	0	0	9/6/2018	1	1	1	1	0	1	0	1	0	1	0	1	0	0	0	6/15/2007	9/6/2018	134	0	0	0	1	1	1
1	69	.9	85.62	2.18	60	1	1	0	0	0	1	0		0	0	0	0	10/3/2018	0	0	10/3/2018	1	3	12/25/2014	1	1	0	1	0	3	0	3	1	0	0	0	0	1	0	3/20/2009	10/3/2018	114	0	0	0	1	1	1	25.9701155481953
1	48	.85	96.2	3.39	70	0	0	0	0	0	0	0		0	0	0	0	7/19/2018	0	0	7/19/2018	0	0	7/19/2018	1	0	0	1	0	1	0	1	1	0	0	1	1	0	0	4/30/2009	7/19/2018	110	0	0	0	1	1	1	27.1020408163265
1	48	.9	90.06	1.55		1	1	0	0	0	0	0		0	0	0	0	9/18/2018	0	0	9/18/2018	0	0	9/18/2018	1	1	1	1	0	2	0	1	1	0	0	0	1	1	0	2/26/2007	9/18/2018	138	0	0	0	1	1	1	27.8851873884593
1	80	1.13	45.28	15.27	56	1	1	0	0	0	0	0		0	0	0	0	7/29/2016	0	0	7/29/2016	0	0	7/29/2016	1	1	1	1	0	3	0	1	0	1	0	1	0	1	0	8/19/2009	7/29/2016	83	0	0	0	1	1	1	21.0828132906055
1	65	.85	90.46	15.43	70	1	0	0	0	0	0	0		0	0	2	0	10/4/2018	0	0	10/4/2018	0	0	10/4/2018	1	1	0	0	0	1	0	1	1	0	0	0	1	0	0	1/9/2009	10/4/2018	116	0	0	0	1	0	1	21.6412742382271
1	33	.9	97.18	1.63	70	1	1	0	0	0	0	0		0	0	0	0	10/1/2018	0	0	10/1/2018	1	1	6/24/2011	1	1	0	1	0	3	0	1	0	0	0	0	1	1	0	1/11/2008	10/1/2018	128	0	0	0	1	1	1	23.9389897746315
1	75	2.64	23.66	2.39	64	0	0	0	1	0	0	1	12/18/2009	0	0	1	0	8/30/2018	0	0	8/30/2018	0	0	8/30/2018	1	1	0	1	0	3	0	3	1	1	0	1	1	1	0	12/17/2009	8/30/2018	104	0	1	0	1	1	1	32.421875
1	68	.94	79.81	.65		0	1	0	0	0	0	0		0	0	0	0	9/27/2018	0	0	9/27/2018	0	0	9/27/2018	1	1	1	0	0	1	0	1	1	0	0	0	1	0	0	12/30/2009	9/27/2018	104	0	0	0	1	1	1	25.0399187109885
1	53	.9	96.55	2.67		0	0	0	0	0	0	0		0	0	0	0	9/13/2018	0	0	9/13/2018	0	0	9/13/2018	1	1	1	1	0	1	0	1	1	0	0	0	1	0	0	4/18/2008	9/13/2018	124	0	0	0	1	1	1	25.7275552140065
1	59	1.3	44.46	22.78	41	1	1	0	0	0	0	4	3/29/2008	0	0	1	0	7/31/2018	0	0	7/31/2018	1	4	2/3/2009	0	1	1	1	0	2	0	2	0	1	0	0	0	1	0	4/2/2008	7/31/2018	123	1	0	0	1	1	1	24.1415192507804
1	44	.8	104.5	20.9	46	0	1	0	0	0	0	0		0	0	2	0	9/3/2018	0	0	9/3/2018	1	2	7/11/2009	1	1	1	1	0	2	0	2	0	0	0	0	1	1	0	6/4/2009	9/3/2018	110	0	0	0	1	1	1	21.9898923652637
1	68	1.1	66.6	13.41	64	0	0	0	0	0	0	0		0	0	2	0	9/3/2018	0	0	9/3/2018	0	0	9/3/2018	1	1	1	0	0	1	0	1	0	0	0	0	1	0	0	1/26/2007	9/3/2018	139	0	0	0	1	1	1	23.3354661447552
2	73	.61	90.96	1.17	43	1	1	0	0	0	1	0		0	0	0	0	8/23/2018	0	0	8/23/2018	0	0	8/23/2018	1	1	1	1	0	1	0	2	0	0	0	1	0	0	0	9/21/2009	8/23/2018	107	0	0	0	1	1	1	22.8623685413809
2	69	.8	71.12	1.07	62	0	0	0	0	0	0	0		0	0	0	0	9/17/2018	0	0	9/17/2018	0	0	9/17/2018	1	1	1	1	0	1	0	1	1	0	0	0	0	0	0	6/6/2008	9/17/2018	123	0	0	0	1	0	1	23.3725761772853
1	78	1	72.27	1.98	35	1	0	1	1	0	0	1	12/19/2006	0	0	2	0	9/12/2018	0	0	9/12/2018	1	2	7/18/2018	0	0	1	0	0	2	0	1	1	0	0	1	1	1	0	1/9/2007	9/12/2018	140	0	1	1	1	0	1	22.8623685413809
1	48	.68	124.5	4.56	62	0	1	0	0	0	0	0		0	0	0	0	9/4/2018	0	0	9/4/2018	1	1	4/9/2010	0	1	1	1	0	2	0	6	0	0	0	0	0	1	0	2/18/2009	9/4/2018	114	0	0	0	1	1	1	26.1751945211374
1	43	1	91.67	7.98	69	0	1	0	0	0	0	0		0	0	2	0	9/27/2018	0	0	9/27/2018	0	0	9/27/2018	1	1	1	0	0	1	0	1	0	0	0	0	1	0	0	8/25/2008	9/27/2018	121	0	0	0	1	1	1	27.7551020408163
2	57	.9	64.31	9.28	80	0	1	0	0	0	0	0		0	0	2	0	9/4/2018	0	0	9/4/2018	0	0	9/4/2018	1	1	1	1	0	3	0	2	1	0	0	1	0	1	0	11/17/2008	9/4/2018	117	0	0	0	1	1	1	26.2226847034339
1	64	.76	102.9	4.86	59	1	1	0	0	0	0	0		0	0	0	0	8/27/2018	0	0	8/27/2018	1	1	8/18/2009	1	1	1	0	0	2	0	4	1	0	0	0	0	1	0	2/12/2009	8/27/2018	114	0	0	0	1	0	1	21.8716659045877
1	48	.82	99.9	4.88	57	1	0	0	0	0	1	0		0	0	0	0	6/3/2016	0	0	6/3/2016	0	0	6/3/2016	1	1	1	0	0	1	0	1	0	0	0	0	1	0	0	3/9/2009	6/3/2016	86	0	0	0	1	1	1	25.3154542937384
1	76	.9	81.8	.94	50	0	0	0	0	0	0	0		0	0	0	0	1/5/2017	0	0	1/5/2017	1	2	10/13/2009	1	1	1	0	0	1	0	2	0	0	0	0	1	0	0	9/29/2008	1/5/2017	99	0	0	0	0	0	1	22.9590876585494
2	73	1.4	51.8	22.78	58	1	1	0	1	1	0	4	1/7/2009	0	0	1	0	9/19/2018	0	0	9/19/2018	1	1	8/30/2010	1	1	1	0	0	3	1	3	0	1	0	1	0	1	0	1/7/2009	9/19/2018	116	1	0	0	1	1	1	25.9515570934256
1	70	.98	75.62	5.91	75	1	0	0	0	0	0	0		0	0	0	0	12/4/2014	0	0	12/4/2014	1	1	9/6/2014	1	1	1	1	0	3	0	1	0	0	0	1	1	1	0	1/2/2009	12/4/2014	71	0	0	0	1	0	1	23.8330046022354
1	42	.9	92.54	1.6	72	1	1	0	0	0	0	0		0	0	2	0	11/24/2015	0	0	11/24/2015	0	0	11/24/2015	1	1	1	1	0	3	0	3	1	0	0	0	1	1	0	4/17/2007	11/24/2015	103	0	0	0	1	1	1	25.3069320474676
2	50	1.3	58.43	8.55	46	1	0	0	0	0	0	0		0	0	2	0	9/4/2018	0	0	9/4/2018	0	0	9/4/2018	1	1	1	1	0	1	0	1	1	1	0	0	1	0	0	11/28/2008	9/4/2018	117	0	0	0	1	1	1	21.2585034013605
1	50	.7	119.4	6.85	77	1	1	0	0	0	0	0		0	0	0	0	9/27/2018	0	0	9/27/2018	0	0	9/27/2018	1	0	1	1	0	2	0	1	0	0	0	0	1	1	0	4/23/2008	9/27/2018	125	0	0	0	1	1	1	20.0288415318058
1	53	.87	91.79	3.21	68	1	1	0	0	0	0	0		0	0	0	0	8/29/2018	0	0	8/29/2018	0	0	8/29/2018	1	1	0	1	0	2	0	1	1	0	0	1	1	1	0	4/1/2009	8/29/2018	112	0	0	0	1	1	1	25.9515570934256
1	67	1.14	64.1	14.58	71	0	0	0	1	0	0	0		0	0	0	0	7/24/2018	0	0	7/24/2018	0	0	7/24/2018	1	1	1	1	0	2	0	3	1	0	0	0	0	1	0	10/20/2009	7/24/2018	105	0	0	0	1	0	1	20.8209399167162
1	57	1.1	69	1.88	40	1	0	1	1	0	0	0		0	0	2	0	7/27/2018	0	0	7/27/2018	0	0	7/27/2018	1	1	1	1	0	3	0	2	1	0	0	1	0	1	0	4/28/2008	7/27/2018	122	0	0	0	1	1	1	21.6333153055706
1	69	.99	74.95	1.58	73	0	0	0	0	0	1	0		0	0	0	0	9/10/2018	0	0	9/10/2018	0	0	9/10/2018	0	1	0	0	0	2	0	1	1	0	0	0	0	1	0	2/2/2009	9/10/2018	115	0	0	0	1	1	1	22.038567493113
1	71	1.3	54.42	.76	62	1	0	1	1	0	0	0		0	0	0	0	7/27/2018	0	0	7/27/2018	0	0	7/27/2018	1	1	0	1	0	3	1	1	1	1	1	1	0	1	0	10/4/2008	7/27/2018	117	0	0	0	1	0	1	23.1206235962479
1	55	1.3	57.1	14.57	50	1	1	0	0	0	0	0		0	0	0	0	9/19/2018	0	0	9/19/2018	1	1	6/6/2013	1	1	1	1	0	3	0	3	1	1	0	0	0	1	0	3/4/2008	9/19/2018	126	0	0	0	1	1	1	28.5482813163072
1	73	.9	82.7	12.69	40	0	0	0	0	0	0	0		0	0	1	1	11/24/2014	1	1	11/24/2014	1	4	3/27/2009	1	1	0	1	0	1	1	2	1	0	0	0	1	0	0	9/8/2008	11/24/2014	74	0	0	1	1	1	1	25.5102040816327
1	58	.66	119	1.28	78	1	1	0	0	0	0	0		0	0	2	0	8/14/2018	0	0	8/14/2018	1	1	11/24/2014	0	1	0	1	0	3	0	2	0	0	0	0	0	1	0	1/20/2009	8/14/2018	114	0	0	0	1	0	1	20.5191340925413
1	73	1.5	55.94	4.53	72	1	0	0	0	0	0	0		0	0	1	1	11/7/2016	1	1	11/7/2016	1	4	11/7/2016	1	1	1	0	0	1	0	1	0	1	0	0	1	0	0	2/3/2009	11/7/2016	93	0	0	0	1	0	1	30.1204819277108
1	56	.98	88.11	4.45	77	0	1	0	0	0	0	0		0	0	2	0	10/2/2018	0	0	10/2/2018	0	0	10/2/2018	1	1	1	1	0	2	0	1	1	0	0	0	1	1	0	12/1/2009	10/2/2018	106	0	0	0	1	1	1	23.1833910034602
2	61	.92	62.06	2.17	53	1	0	0	0	0	0	0		0	0	0	0	9/19/2018	0	0	9/19/2018	0	0	9/19/2018	1	1	1	0	0	3	0	1	1	0	0	1	0	1	0	10/14/2008	9/19/2018	119	0	0	0	1	0	1	28.6726260752235
1	70	1.59	43.1	3.61	56	1	0	0	0	0	0	0		0	0	0	0	11/9/2015	0	0	11/9/2015	0	0	11/9/2015	1	1	0	1	0	3	0	1	0	1	0	1	1	1	0	5/15/2009	11/9/2015	77	0	0	0	1	1	1	26.5731292517007
1	76	1.29	54	3.62	48	1	0	1	1	0	1	0		0	0	2	0	11/19/2014	0	0	11/19/2014	1		9/23/2011	1	1	1	0	0	3	0	4	0	1	0	0	0	1	0	3/29/2010	11/19/2014	55	0	0	0	1	1	1	22.2222222222222
1	74	.8	94.5	1.02	65	0	1	0	0	0	0	0		0	0	0	0	1/30/2018	0	0	1/30/2018	1	2	1/3/2008	1	1	1	1	0	3	1	2	1	0	0	1	1	1	0	5/16/2007	1/30/2018	128	0	0	0	1	1	1	22.4913494809689
1	74	1.1	65.44	22.78	46	1	0	0	0	0	1	0		0	0	0	0	9/13/2018	0	0	9/13/2018	0	0	9/13/2018	1	1	1	1	0	2	0	1	0	0	0	1	1	1	0	7/2/2008	9/13/2018	122	0	0	0	1	1	1	23.1910946196661
1	61	1	76.22	2.82	70	1	0	0	0	0	0	0		0	0	0	0	9/20/2018	0	0	9/20/2018	0	0	9/20/2018	1	1	1	0	0	1	0	1	1	0	0	1	1	0	0	1/13/2006	9/20/2018	152	0	0	0	1	1	1	23.8330046022354
1	50	1.1	69.5	12.16		0	0	0	0	0	0	0		0	0	0	0	8/10/2018	0	0	8/10/2018	1	3	10/6/2010	1	1	1	0	0	1	0	1	1	0	0	0	1	0	0	2/18/2008	8/10/2018	125	0	0	0	1	1	1	24.6097337006428
1	67	1	74.53	22.78	47	1	1	0	0	0	0	0		0	0	0	0	7/23/2018	0	0	7/23/2018	0	0	7/23/2018	1	1	1	0	0	2	0	1	1	0	0	1	0	1	0	5/30/2006	7/23/2018	145	0	0	0	1	1	1	25.2363403300753
1	72	1.42	49	55.81	69	1	0	0	0	0	0	0		0	0	1	0	10/24/2014	0	0	10/24/2014	0	0	10/24/2014	1	1	1	1	0	3	0	2	0	1	0	0	0	1	0	3/26/2010	10/24/2014	54	0	0	0	1	0	1	22.4913494809689
1	44	.77	109.25	3.18	67	1	1	0	0	0	0	0		0	0	0	0	7/15/2016	0	0	7/15/2016	1	1	3/21/2013	1	1	0	1	0	2	0	2	1	0	0	1	0	1	0	4/1/2010	7/15/2016	75	0	0	0	1	1	1	24.8015873015873
1	75	1.9	37	22.78	56	1	0	0	0	0	0	0		0	0	0	1	6/16/2015	5	0	10/22/2014	1	2	10/27/2010	1	1	1	0	0	2	0	1	0	1	0	1	0	1	0	5/29/2006	6/16/2015	108	0	0	0	1	1	1	28.2828282828283
1	47	.73	115.17	4.68	53	1	0	0	0	0	0	0		0	0	0	0	7/30/2018	0	0	7/30/2018	1	1	9/1/2011	1	1	1	0	0	1	0	1	1	0	0	0	1	0	0	2/10/2009	7/30/2018	113	0	0	0	1	1	1	26.953125
1	57	1.1	69	4.2	62	0	0	0	0	0	0	0		0	0	0	0	10/24/2016	0	0	10/24/2016	1	1	5/24/2009	1	1	1	1	0	3	0	1	0	0	0	0	1	1	0	10/17/2008	10/24/2016	96	0	0	0	1	1	1	25.7116620752984
1	70	1.4	50.1	1.1	84	1	1	0	0	0	0	0		0	0	1	1	10/18/2014	6	0	10/18/2014	0	0	10/18/2014	0	1	0	0	0	3	0	4	1	1	0	0	0	1	0	1/12/2010	10/18/2014	57	0	0	0	1	0	1	28.3059950645957
1	58	1.2	61.97	2.11	48	1	0	1	1	0	1	4	11/5/2008	0	0	0	0	10/15/2014	0	0	10/15/2014	1		5/12/2009	1	1	1	1	0	3	0	2	1	0	0	1	0	1	0	11/6/2008	10/15/2014	71	1	0	1	1	1	1	24.3141239657425
1	49	1.59	46.3	8.97	43	0	0	0	0	0	0	1	1/27/2009	0	0	1	0	10/1/2018	0	0	10/1/2018	1	1	5/12/2009	1	1	1	1	0	3	1	7	0	1	0	1	0	1	0	1/26/2009	10/1/2018	116	0	1	0	1	1	1	25.2801098592428
2	69	1.07	50.7	12.97	68	1	0	0	0	0	0	0		0	0	0	0	8/15/2018	0	0	8/15/2018	0	0	8/15/2018	1	1	0	1	0	3	0	3	0	1	0	0	0	1	0	2/24/2009	8/15/2018	113	0	0	0	1	1	1	24.65483234714
1	68	1.2	64.21	2.24	68	1	1	0	0	0	0	4	12/31/2007	0	0	1	0	9/19/2018	0	0	9/19/2018	0	0	9/19/2018	1	1	0	1	0	2	0	1	1	0	0	0	0	1	0	1/8/2008	9/19/2018	128	1	0	0	1	0	1	20.1955782312925
1	56	.9	87.29	1.53	77	1	1	0	0	0	0	0		0	0	0	0	8/16/2018	0	0	8/16/2018	0	0	8/16/2018	1	1	1	1	0	3	1	4	0	0	0	0	0	1	0	7/25/2008	8/16/2018	120	0	0	0	1	1	1	24.2214532871972
1	72	1.98	33.39	2.38		1	1	0	1	0	0	0		0	0	0	0	3/24/2017	0	0	3/24/2017	1	2	6/2/2010	1	1	1	1	0	3	0	2	1	1	0	1	0	1	0	11/17/2009	3/24/2017	88	0	0	0	1	1	1	26.8923231381548
2	51	.7	88.2	17.67	71	1	0	0	0	0	1	0		0	0	0	0	9/15/2016	0	0	9/15/2016	0	0	9/15/2016	1	1	1	1	0	3	0	1	0	0	0	1	0	1	0	6/13/2007	9/15/2016	111	0	0	0	1	1	1	32.8888888888889
1	44	.82	102.01	55.97	62	0	1	0	0	0	0	0		0	0	2	0	9/17/2014	0	0	9/17/2014	0	0	9/17/2014	1	1	1	1	0	1	0	1	1	0	0	0	1	0	0	6/4/2009	9/17/2014	63	0	0	0	1	0	1	25.6489176156766
2	72	.9	61.72	2.71	62	1	1	0	0	0	1	4	3/9/2010	0	0	2	0	9/3/2014	3	0	9/3/2014	0	0	9/3/2014	0	1	1	0	0	0	0	0	2	0	0	0	0	0	0	3/12/2010	9/3/2014	53	0	0	0	1	0	0	21.4572680788897
2	88	2.2	21.64	22.78	60	1	0	0	0	0	0	0		0	0	2	0	8/15/2014	0	0	8/15/2014	0	0	8/15/2014	1	1	1	1	0	2	0	3	0	1	0	1	0	1	0	4/7/2008	8/15/2014	76	0	0	0	1	0	1	21.9138056975895
2	86	1.03	50.8	1.98	73	0	0	0	0	0	0	0		0	0	2	0	6/24/2014	0	0	6/24/2014	0	0	6/24/2014	0	0	0	0	0	0	0	0	2	1	0	0	0	0	0	7/1/2010	6/24/2014	47	0	0	0	1	0	0	16.3658004364213
1	67	1.18	61.57	7.81	61	0	0	1	1	0	1	4	8/4/2010	0	0	1	1	6/12/2014	3	0	6/12/2014	0	0	6/12/2014	1	1	0	1	0	1	1	1	1	0	0	0	0	0	0	8/10/2010	6/12/2014	46	1	0	0	1	1	1	22.1002895900015
2	75	1.6	31.4	2.58	54	1	0	1	1	0	0	4	6/5/2006	0	0	0	0	5/28/2014	0	0	5/28/2014	1		7/6/2007	1	1	1	0	0	2	0	3	0	1	0	1	0	1	0	6/5/2006	5/28/2014	95	1	0	0	1	1	1	18.3142559833507
2	60	.44	150	1.25	51	0	1	0	0	0	0	0		0	0	0	0	5/20/2014	0	0	5/20/2014	0	0	5/20/2014	1	1	1	1	0	3	0	3	0	0	0	1	0	1	0	12/8/2008	5/20/2014	65	0	0	0	1	1	1	18.7304890738814
1	64	1.2	67.39	4.57	53	0	0	0	0	0	0	0		0	0	0	0	5/16/2014	0	0	5/16/2014	0	0	5/16/2014	1	1	1	1	0	3	0	1	1	0	0	0	0	1	0	6/11/2007	5/16/2014	83	0	0	0	1	1	1	24.8015873015873
1	46	.9	54.32	6.27	66	0	1	1	1	0	0	0		0	0	0	0	4/24/2014	0	0	4/24/2014	0	0	4/24/2014	1	1	1	1	0	2	0	1	1	1	0	0	0	1	0	9/13/2008	4/24/2014	67	0	0	0	1	0	1	26.218820861678
1	83	1.4	52.85	2.36	71	1	0	0	0	0	0	0		0	0	0	0	4/21/2014	0	0	4/21/2014	0	0	4/21/2014	1	1	1	1	0	2	0	1	1	1	0	1	0	1	0	4/29/2008	4/21/2014	71	0	0	0	1	1	1	23.4375
1	56	.77	104	24.5	75	1	1	0	0	0	0	0		0	0	0	0	4/18/2014	0	0	4/18/2014	0	0	4/18/2014	1	1	1	1	0	3	0	3	1	0	0	0	0	1	0	10/7/2009	4/18/2014	54	0	0	0	1	1	1	25.9515570934256
2	73	3.06	11.75	2.34	69	1	0	0	0	0	0	4	12/23/2009	0	0	0	0	4/9/2014	0	0	4/9/2014	1	4	7/19/2010	0	1	1	1	0	2	0	2	1	1	0	1	0	1	0	12/23/2009	4/9/2014	51	1	0	0	1	0	1	28.353057199211
1	42	.8	99.73	19.66	40	0	1	0	0	0	0	0		0	0	0	0	3/30/2014	0	0	3/30/2014	1	2	4/30/2009	1	1	1	1	0	3	0	4	0	0	0	0	1	1	0	1/26/2009	3/30/2014	62	0	0	0	1	1	1	24.8409800895781
1	58	1.19	47	2.13	65	1	1	0	0	0	0	4	5/5/2010	0	0	1	0	2/24/2014	0	0	2/24/2014	0	0	2/24/2014	1	0	1	1	0	0	0	0	2	1	0	0	0	0	0	5/10/2010	2/24/2014	45	1	0	1	1	1	0	21.9723183391003
1	62	2.15	31.5	24.79	45	1	1	0	0	0	0	1	5/22/2010	0	0	0	0	1/6/2014	0	0	1/6/2014	1	2	7/3/2010	1	1	1	1	0	3	0	3	0	1	0	1	0	1	0	6/8/2010	1/6/2014	42	0	1	0	0	1	1	24.6904054627522
1	63	.8	97.64	3.05	24	0	1	0	0	0	0	0		0	0	0	0	11/29/2013	0	0	11/29/2013	0	0	11/29/2013	1	1	0	1	0	3	0	2	0	0	0	1	0	1	0	5/5/2006	11/29/2013	90	0	0	1	1	1	1	30.4438391283448
1	73	1.19	59.92	1.7	61	1	1	0	0	0	0	0		0	0	2	1	11/7/2013	6	0	11/7/2013	1	1	3/11/2013	1	1	1	1	0	2	0	2	0	1	0	0	0	1	0	4/11/2010	11/7/2013	42	0	0	0	1	1	1	26.0261748958953
2	55	1.02	56.26	2.38	44	1	1	0	0	0	0	0		0	0	0	1	10/30/2013	4	0	10/30/2013	1		11/4/2010	0	1	1	1	0	3	0	1	1	1	0	1	0	1	0	1/15/2010	10/30/2013	45	0	0	1	1	1	1	28.7200832466181
1	74	.92	80.2	.71	47	1	1	0	0	0	0	0		0	0	2	0	10/29/2013	0	0	10/29/2013	0	0	10/29/2013	1	1	1	0	0	2	0	1	1	0	0	0	1	1	0	12/21/2009	10/29/2013	46	0	0	0	1	1	1	23.7953599048186
1	81	1.27	40.39	1.43	64	1	1	0	0	0	0	0		0	0	0	0	10/8/2013	0	0	10/8/2013	0	0	10/8/2013	1	1	1	1	0	3	0	3	1	1	0	0	0	1	0	9/25/2009	10/8/2013	48	0	0	0	1	1	1	31.5010956902849
1	71	3.8	15.78	22.78	65	1	1	0	0	0	0	3	1/1/2006	0	0	0	1	9/6/2013	3	0	9/6/2013	1	1	11/19/2010	1	1	1	1	0	3	0	1	0	1	0	1	0	1	0	1/6/2006	9/6/2013	92	0	0	0	1	0	1	27.0538027739674
1	60	.8	98.6	.09	77	1	0	0	0	0	0	0		0	0	1	0	7/30/2013	0	0	7/30/2013	0	0	7/30/2013	0	0	0	0	0	0	0	0	2	0	0	0	0	0	0	9/15/2008	7/30/2013	58	0	0	0	1	0	0	24.8590735618501
1	76	.6	97.2	11.94	66	1	0	0	0	0	0	0		0	0	2	0	7/26/2013	0	0	7/26/2013	0	0	7/26/2013	1	1	0	1	0	2	0	2	0	0	0	0	0	1	0	5/23/2008	7/26/2013	62	0	0	0	1	0	1	21.2278876170656
2	65	.71	82.4	2.5	73	1	0	0	0	0	0	0		0	0	2	1	7/7/2013	3	0	7/7/2013	0	0	7/7/2013	1	1	1	0	0	1	0	1	1	0	0	0	0	0	0	8/14/2009	7/7/2013	46	0	0	0	1	1	1	26.8923231381548
1	75	.79	95.9	.59	74	0	0	0	0	0	0	0		0	0	0	0	7/5/2013	0	0	7/5/2013	0	0	7/5/2013	1	1	0	0	0	1	0	1	1	0	0	0	0	0	0	1/30/2009	7/5/2013	53	0	0	0	1	0	1	23.7386621315193
1	81	1.4	58.11	22.78	72	0	0	0	0	0	0	4	6/11/2008	0	0	0	0	6/24/2013	0	0	6/24/2013	0	0	6/24/2013	1	1	1	1	0	3	0	1	0	1	0	1	1	1	0	6/11/2008	6/24/2013	60	1	0	0	1	0	1	25.9515570934256
2	74	.55	108.05	1.69	69	1	0	0	0	0	0	0		0	0	0	1	6/15/2013	1	1	6/15/2013	0	0	6/15/2013	1	1	1	0	0	3	0	2	1	0	0	1	0	1	0	1/4/2010	6/15/2013	41	0	0	0	1	1	1	23.4375
1	77	1.1	67.75	2.34	49	0	0	0	0	0	0	0		0	0	0	1	6/4/2013	3	0	6/4/2013	0	0	6/4/2013	1	1	0	1	0	1	1	1	0	0	0	1	0	0	0	3/17/2009	6/4/2013	50	0	0	0	1	1	1	26.5625
2	68	1.41	37.09	1.73	80	1	0	0	0	0	0	0		0	0	2	0	6/1/2013	0	0	6/1/2013	0	0	6/1/2013	0	1	0	0	0	2	0	1	0	1	0	0	0	1	0	8/18/2010	6/1/2013	33	0	0	0	1	0	1	21.3599145603418
2	73	.79	71.14	8.54	62	0	0	0	0	0	0	0		0	0	0	0	4/30/2013	0	0	4/30/2013	0	0	4/30/2013	1	1	1	1	0	2	0	3	0	0	0	0	1	1	0	12/29/2008	4/30/2013	52	0	0	0	1	0	1	29.7777777777778
1	76	1.1	65.08	2.5	69	1	0	0	0	0	0	0		0	0	0	0	4/25/2013	0	0	4/25/2013	0	0	4/25/2013	1	1	1	1	0	2	0	2	1	0	0	0	0	1	0	5/9/2007	4/25/2013	71	0	0	0	1	1	1	24.3823729785937
1	73	1.05	69.24	1.97	77	1	0	0	0	0	1	0		0	0	2	0	4/11/2013	0	0	4/11/2013	0	0	4/11/2013	1	1	1	0	0	2	0	1	0	0	0	1	0	1	0	5/17/2010	4/11/2013	34	0	0	0	1	1	1	25.4028160836116
1	53	10.42	5	1.12	64	1	0	1	1	0	0	4	12/18/2008	0	0	0	1	2/27/2013	4	0	2/27/2013	0	0	2/27/2013	0	1	1	1	0	0	0	0	2	1	0	1	0	0	0	12/25/2008	2/27/2013	50	1	0	0	1	0	0	21.2412483683399
1	49	1	79.42	1.25	68	0	1	0	0	0	0	0		0	0	0	0	2/27/2013	0	0	2/27/2013	0	0	2/27/2013	1	1	1	1	0	1	0	1	0	0	0	0	1	0	0	5/27/2008	2/27/2013	57	0	0	0	1	1	1	26.2335558041742
2	78	1	53.48	10.02	68	1	0	0	0	0	1	4	11/3/2008	0	0	0	0	2/22/2013	0	0	2/22/2013	0	0	2/22/2013	1	1	1	1	0	3	0	2	0	1	0	0	0	1	0	11/3/2008	2/22/2013	51	1	0	0	1	1	1	25.7777777777778
1	68	2.7	22.91	5.72		1	0	0	0	0	0	0		0	0	0	1	1/3/2013	3	0	1/3/2013	1	2	11/29/2011	1	1	1	1	0	3	0	2	0	1	1	1	0	1	0	2/6/2007	1/3/2013	70	0	0	0	1	1	1	26.6727632982777
1	75	1.8	37.38	4.97	81	0	0	0	0	0	1	0		0	0	0	0	12/11/2012	0	0	12/11/2012	0	0	12/11/2012	1	1	0	1	0	1	0	1	0	1	0	0	1	0	0	7/30/2008	12/11/2012	52	0	0	0	1	1	1	23.828125
1	75	.61	128.52	3.47	79	0	0	0	0	0	1	0		0	0	2	0	12/4/2012	0	0	12/4/2012	1	1	4/22/2011	1	1	1	1	0	1	1	2	1	0	0	0	0	0	0	7/21/2010	12/4/2012	28	0	0	1	1	0	1	20.6575400021008
2	69	.54	111	8.89	55	1	0	0	0	0	0	0		0	0	0	0	11/21/2012	0	0	11/21/2012	0	0	11/21/2012	1	1	1	0	0	3	0	2	1	0	0	1	0	1	0	5/24/2010	11/21/2012	29	0	0	0	1	1	1	22.8928199791883
1	57	1.2	62.4	2.31		0	1	0	0	0	0	0		0	0	0	0	10/26/2012	0	0	10/26/2012	0	0	10/26/2012	1	1	0	0	0	3	0	2	0	0	0	0	0	1	0	2/5/2007	10/26/2012	68	0	0	0	1	0	1	25.5937370619895
2	57	1.6	33.22	.5	83	1	1	0	0	0	1	0		0	0	1	0	10/25/2012	0	0	10/25/2012	1	3	7/9/2008	1	1	1	1	0	2	0	2	1	1	0	1	0	1	0	1/14/2008	10/25/2012	57	0	0	0	1	1	1	30.3592511384719
1	71	.9	83.2	22.78	61	1	0	1	1	0	0	0		0	0	0	0	10/19/2012	0	0	10/19/2012	1	3	10/12/2012	1	1	1	1	0	3	0	2	1	0	0	0	0	1	0	6/3/2008	10/19/2012	52	0	0	0	1	1	1	23.6614386154678
1	73	1.87	32.35	1.09	37	1	0	1	1	0	0	4	1/6/2010	0	0	2	0	10/16/2012	0	0	10/16/2012	0	0	10/16/2012	1	1	1	0	0	3	0	2	1	1	0	1	0	1	0	1/8/2010	10/16/2012	33	1	0	1	1	1	1	18.8706633763972
1	59	2.2	30.79	1.4	66	1	1	0	0	0	0	0		0	0	0	0	10/12/2012	0	0	10/12/2012	0	0	10/12/2012	1	1	1	1	0	3	0	1	1	1	0	0	1	1	0	4/18/2006	10/12/2012	77	0	0	0	1	1	1	25.3443526170799
1	79	1.44	47.2	9.33	51	1	1	1	1	0	0	4	12/26/2008	0	0	0	1	10/7/2012	4	0	10/7/2012	0	0	10/7/2012	1	1	0	1	0	3	0	1	0	1	0	1	1	1	0	12/29/2008	10/7/2012	45	1	0	0	1	1	1	21.1388558594266
1	72	1.6	42.7	2.03	73	1	1	0	0	0	0	0		0	0	0	1	9/17/2012	6	0	9/17/2012	1	4	8/21/2012	1	1	1	1	0	2	0	2	1	1	0	1	0	1	0	8/25/2008	9/17/2012	48	0	0	0	1	0	1	27.7767061455962
1	77	1.4	49.14	1.28	64	1	0	0	0	0	0	0		0	0	2	0	9/11/2012	0	0	9/11/2012	0	0	9/11/2012	1	1	1	0	0	3	0	1	1	1	0	1	0	1	0	7/25/2008	9/11/2012	49	0	0	0	1	1	1	27.0551508844953
2	79	1.11	47.42	20.46	46	1	0	0	0	0	0	4	7/28/2010	0	0	1	0	7/4/2012	0	0	7/4/2012	0	0	7/4/2012	1	1	1	1	0	3	1	3	1	1	0	1	0	1	0	7/30/2010	7/4/2012	23	1	0	1	1	1	1	26.4855397496689
1	91	2.08	30.15	.71	69	0	0	0	1	0	0	0		0	0	0	0	7/4/2012	0	0	7/4/2012	1	4	12/14/2011	1	1	0	0	0	3	0	1	0	1	0	0	0	1	0	9/1/2010	7/4/2012	22	0	0	0	1	0	1	19.5716812826979
1	77	1.22	57.45	3.26	55	1	0	0	0	0	0	0		0	0	0	0	7/4/2012	0	0	7/4/2012	0	0	7/4/2012	1	1	1	0	0	3	0	1	0	1	0	0	1	1	0	6/2/2009	7/4/2012	37	0	0	0	1	1	1	31.2449927896171
1	58	7.55	7.4	.39	41	1	0	0	0	0	0	0		0	0	2	1	7/2/2012	6	0	7/2/2012	1	3	4/23/2012	0	0	1	0	0	0	0	0	2	1	0	1	1	0	0	4/16/2010	7/2/2012	26	1	0	1	1	0	0	22.7127062970678
1	81	1.63	40.91	12.86	54	1	1	0	0	0	1	0		0	0	2	0	6/26/2012	0	0	6/26/2012	0	0	6/26/2012	1	1	0	0	0	3	0	1	0	1	0	0	0	1	0	1/20/2010	6/26/2012	29	0	0	0	1	1	1	26.4235698242833
2	65	.51	121	35.9	60	1	0	0	0	0	0	0		0	0	2	0	6/25/2012	0	0	6/25/2012	0	0	6/25/2012	0	0	0	0	0	0	0	0	2	0	0	0	0	0	0	11/6/2009	6/25/2012	31	0	0	1	1	0	0	22.6002629848784
2	83	.88	61.4	1.86	70	1	0	0	1	0	0	4	12/11/2009	0	0	0	0	6/8/2012	0	0	6/8/2012	0	0	6/8/2012	1	1	1	0	0	2	0	1	0	0	0	1	0	1	0	12/14/2009	6/8/2012	29	1	0	0	1	1	1	21.9288627691768
1	54	.87	91.1	6.16	68	1	0	0	0	0	1	0		0	0	1	0	6/6/2012	0	0	6/6/2012	0	0	6/6/2012	1	1	1	0	0	2	0	2	0	0	0	0	1	1	0	4/8/2009	6/6/2012	37	0	0	0	1	1	1	23.9512265931195
1	60	.8	98.9	3.06	64	1	0	1	1	0	0	0		0	0	1	0	6/5/2012	0	0	6/5/2012	0	0	6/5/2012	1	1	0	1	0	3	0	4	1	0	0	0	0	1	0	8/6/2007	6/5/2012	57	0	0	0	1	1	1	28.982007003985
1	80	1	59.83	17.34	48	1	0	0	0	0	1	4	1/30/2009	0	0	1	0	5/15/2012	0	0	5/15/2012	1	3	4/13/2012	1	1	0	0	0	2	0	1	0	1	0	1	0	1	0	2/12/2009	5/15/2012	39	1	0	0	1	1	1	23.828125
1	63	2.91	22	3.8	60	1	1	0	0	0	0	4	11/20/2009	0	0	2	0	5/12/2012	0	0	5/12/2012	1	2	5/18/2010	0	1	0	1	0	3	1	2	1	1	0	1	1	1	0	11/19/2009	5/12/2012	29	1	0	0	1	0	1	23.7118446309609
2	82	1.06	62.5	.56	58	0	0	0	0	0	0	0		0	0	1	0	4/3/2012	0	0	4/3/2012	1	3	6/10/2011	0	0	0	0	1	0	0	0	2	0	0	0	0	0	0	3/15/2010	4/3/2012	24	1	0	1	1	1	0	22.060353798127
1	51	1.1	70.86	1.39	56	1	1	0	0	0	1	0		0	0	0	0	3/22/2012	0	0	3/22/2012	0	0	3/22/2012	1	1	1	0	0	2	0	1	0	0	0	0	1	1	0	4/23/2007	3/22/2012	58	0	0	0	1	1	1	29.0437089892072
1	72	.9	73.45	1.35	43	1	0	1	1	0	1	0		0	0	1	1	3/21/2012	3	0	3/21/2012	0	0	3/21/2012	0	1	0	1	0	0	0	0	2	0	0	0	0	0	0	5/19/2008	3/21/2012	46	0	0	1	1	1	0	25.1531502292182
1	68	6.41	8.68	29.96	70	1	0	0	0	0	0	0		0	0	1	1	3/8/2012	3	0	3/8/2012	1		12/14/2009	1	1	1	1	0	2	0	2	1	1	0	1	0	1	0	5/8/2009	3/8/2012	34	0	0	0	1	0	1	23.7332384003797
2	79	2.2	21.48	22.78	49	1	0	0	0	0	1	4	1/9/2008	0	0	0	0	2/15/2012	0	0	2/15/2012	0	0	2/15/2012	0	1	0	0	1	2	0	2	0	1	0	1	0	1	0	1/10/2008	2/15/2012	49	1	0	0	1	0	1	33.7822203711417
2	71	1.2	44.29	5.43	65	1	0	0	0	0	0	0		0	0	0	0	1/23/2012	0	0	1/23/2012	0	0	1/23/2012	0	1	1	1	0	3	0	1	0	1	0	1	0	1	0	3/3/2008	1/23/2012	46	0	0	0	1	1	1	33.2936979785969
1	72	2.12	30.86	288	52	1	1	0	0	0	0	4	4/27/2010	0	0	1	1	1/8/2012	3	0	1/8/2012	1	2	7/24/2011	1	1	1	1	0	2	1	2	1	1	1	1	0	1	0	4/27/2010	1/8/2012	20	1	0	0	1	1	1	27.9930220292913
2	69	.73	78.82	4.37	73	1	0	0	0	0	1	0		0	0	0	1	12/22/2011	1	1	12/22/2011	1	2	12/22/2011	1	1	1	0	0	2	0	2	1	0	0	1	0	1	0	4/30/2010	12/22/2011	19	0	0	0	1	1	1	23.2834185536888
2	64	.61	98.75	.92	35	1	0	1	0	0	0	0		0	0	0	0	10/17/2011	0	0	10/17/2011	0	0	10/17/2011	1	1	1	1	0	1	0	1	0	0	1	1	0	0	0	5/18/2009	10/17/2011	28	0	0	0	1	1	1	28.4444444444444
1	71	1.51	45.78	20.9	38	1	0	0	0	0	1	0		0	0	0	0	9/22/2011	0	0	9/22/2011	0	0	9/22/2011	0	1	1	1	0	3	0	1	0	1	0	0	0	1	0	5/11/2010	9/22/2011	16	0	0	1	1	1	1	22.189349112426
1	70	3.11	19.95	1.8	45	1	0	0	0	0	0	0		0	0	0	0	8/22/2011	0	0	8/22/2011	0		8/22/2011	0	1	1	0	0	3	0	2	1	1	0	0	0	1	0	2/1/2010	8/22/2011	18	0	0	0	1	1	1	30.8532099204937
1	59	1	71.76	1.42	67	1	0	0	0	0	0	0		0	0	0	0	8/16/2011	0	0	8/16/2011	0	0	8/16/2011	1	1	1	1	0	2	0	3	1	0	0	1	0	1	0	1/10/2008	8/16/2011	43	0	0	0	1	1	1	26.8135904499541
1	58	1.18	62	.96	57	1	0	0	0	0	0	4	11/4/2009	0	0	0	0	8/11/2011	0	0	8/11/2011	1	1	8/25/2010	1	1	1	1	0	3	1	2	1	0	0	0	1	1	0	11/4/2009	8/11/2011	21	1	0	1	1	0	1	26.4915082014806
1	60	1.81	37.24	46.16	60	1	0	1	0	1	1	1	9/29/2010	0	0	2	0	7/26/2011	0	0	7/26/2011	0	0	7/26/2011	0	1	0	0	1	2	0	4	1	1	0	1	0	1	0	9/10/2010	7/26/2011	10	0	1	0	1	0	1	22.038567493113
1	73	1.43	55	41.27	52	1	1	0	0	0	0	4	12/7/2009	0	0	0	0	7/11/2011	0	0	7/11/2011	0	0	7/11/2011	1	1	0	1	0	3	1	4	1	1	0	0	1	1	0	12/7/2009	7/11/2011	19	1	0	0	1	1	1	22.4058769513315
1	71	2.7	23.41	.46	48	1	0	0	0	0	0	0		0	0	2	0	6/8/2011	0	0	6/8/2011	1		4/15/2010	1	0	0	0	0	3	0	2	0	1	0	1	0	1	0	10/22/2008	6/8/2011	31	0	0	1	1	1	1	24.8015873015873
1	68	3.14	19.78	41.78	77	1	0	0	0	0	1	0		0	0	0	0	6/3/2011	0	0	6/3/2011	0	0	6/3/2011	0	1	1	0	0	1	0	1	1	1	0	1	0	0	0	9/10/2010	6/3/2011	8	0	0	0	1	0	1	23.0300453514739
1	81	1.78	36.87	4.22	41	1	0	0	0	0	0	0		0	0	0	0	6/2/2011	0	0	6/2/2011	1	4	4/23/2011	1	1	0	1	0	3	0	1	0	1	0	0	0	1	0	7/12/2010	6/2/2011	10	0	0	0	1	1	1	24.3374797187669
1	58	.84	93.53	283.68	72	1	0	0	0	0	0	0		0	0	0	0	5/30/2011	0	0	5/30/2011	1	1	12/17/2013	1	1	1	1	0	2	0	1	1	0	0	0	0	1	0	12/24/2009	5/30/2011	17	0	0	0	1	1	1	23.7953599048186
1	58	2.01	37.37	2.74	30	1	0	0	0	0	0	4	2/19/2009	0	0	1	0	5/12/2011	0	0	5/12/2011	0	0	5/12/2011	1	1	1	0	0	3	0	2	0	1	0	1	1	1	0	2/20/2009	5/12/2011	26	1	0	0	1	1	1	29.757785467128
1	66	.8	96.423	.79	66	1	1	0	0	0	0	0		0	0	0	0	4/26/2011	0	0	4/26/2011	0	0	4/26/2011	1	1	0	1	0	2	0	1	1	0	0	0	1	1	0	5/30/2008	4/26/2011	34	0	0	0	1	1	1	23.3886865581877
1	37	1.11	74.54	9.08	41	1	1	0	0	0	0	0		0	0	0	0	3/28/2011	0	0	3/28/2011	0	0	3/28/2011	1	1	1	1	0	2	0	1	1	0	0	1	0	1	0	5/17/2010	3/28/2011	10	0	0	0	1	1	1	30.4498269896194
1	62	2.3	28.957	5.29	35	0	0	0	0	0	0	4	4/28/2007	0	0	0	0	3/22/2011	0	0	3/22/2011	0	0	3/22/2011	1	1	1	0	0	1	0	3	1	1	1	0	0	0	0	5/18/2007	3/22/2011	46	1	0	0	1	0	1	27.34375
2	80	1.1	30.94	22.78	29	1	0	0	0	0	1	0		0	0	1	0	3/21/2011	0	0	3/21/2011	0	0	3/21/2011	1	1	1	1	0	1	0	2	0	1	0	0	0	0	0	3/3/2008	3/21/2011	36	0	0	1	1	1	1	22.65625
1	67	1	74.3	1.23	78	1	1	0	0	0	0	0		0	0	0	0	3/15/2011	0	0	3/15/2011	0	0	3/15/2011	1	1	0	0	0	2	0	2	1	0	0	0	0	1	0	9/10/2008	3/15/2011	30	0	0	0	1	0	1	21.6041047799082
2	59	.77	76.47	3.67	34	0	0	0	0	0	0	0		0	0	0	0	3/7/2011	0	0	3/7/2011	0	0	3/7/2011	1	1	0	0	0	3	1	3	0	0	0	1	0	1	0	4/7/2009	3/7/2011	23	0	0	0	1	1	1	22.8928199791883
1	54	.89	71.25	2.09	48	1	1	0	1	1	0	4	1/19/2009	0	0	1	0	3/2/2011	0	0	3/2/2011	1	1	2/18/2011	1	1	1	0	0	3	1	1	1	0	0	1	1	1	0	1/19/2009	3/2/2011	25	1	0	0	1	1	1	29.4117647058824
1	54	.78	103	.99	72	0	1	0	0	0	0	0		0	0	0	0	3/1/2011	0	0	3/1/2011	0	0	3/1/2011	1	1	1	1	0	3	0	1	0	0	0	1	1	1	0	10/9/2009	3/1/2011	16	0	0	0	1	1	1	26.8544055741036
1	59	.59	140	.64	78	1	0	0	0	0	0	0		0	0	0	0	2/10/2011	0	0	2/10/2011	0	0	2/10/2011	0	0	0	0	0	0	0	0	2	0	0	0	0	0	0	5/17/2010	2/10/2011	8	0	0	0	1	0	0	23.2254318478734
1	59	2.83	23.02	11.1	49	1	0	1	1	0	0	4	1/14/2009	0	0	0	0	2/9/2011	0	0	2/9/2011	1	1	3/24/2010	1	1	0	1	0	3	0	3	0	1	0	0	0	1	0	1/21/2009	2/9/2011	24	1	0	0	1	1	1	17.89802289282
1	61	1.94	35.36	10.19	73	0	1	0	0	0	0	0		0	0	1	1	2/4/2011	6	0	2/4/2011	0	0	2/4/2011	0	0	0	0	0	0	0	0	2	1	0	0	0	0	0	8/31/2009	2/4/2011	17	0	0	0	1	0	0	26.9826613316918
2	89	1.1	46.8	.66	38	1	0	1	1	0	0	0		0	0	2	0	1/25/2011	0	0	1/25/2011	0	0	1/25/2011	1	1	1	1	0	3	0	1	1	1	1	0	0	1	0	5/5/2008	1/25/2011	32	0	0	0	1	1	1	20.0876552227904
1	85	1.73	37.7	2.7	64	1	0	0	0	0	0	4	1/20/2010	0	0	1	0	12/31/2010	0	0	12/31/2010	0	0	12/31/2010	0	1	1	0	0	2	0	2	0	1	0	1	0	1	0	1/20/2010	12/31/2010	11	1	0	1	1	0	1	25.7116620752984
1	81	.94	76.83	2.67	42	1	0	0	0	0	1	4	4/16/2009	0	0	2	0	12/20/2010	0	0	12/20/2010	1	2	9/13/2010	1	1	1	0	0	3	0	5	0	0	0	1	1	1	0	4/23/2009	12/20/2010	19	1	0	0	0	1	1	25.536703601108
2	68	.94	59.2	1.69	61	1	1	0	0	0	0	4	5/16/2010	0	0	2	1	12/7/2010	3	0	12/7/2010	0	0	12/7/2010	0	1	1	0	0	3	0	1	1	1	0	1	0	1	0	5/18/2010	12/7/2010	6	1	0	1	1	0	1	20.9643605870021
2	88	.94	51.03	2.97	45	1	0	0	0	0	0	4	12/9/2009	0	0	2	1	10/18/2010	4	0	10/18/2010	0	0	10/18/2010	1	1	0	0	0	1	0	1	0	1	0	0	0	0	0	12/9/2009	10/18/2010	10	1	0	0	1	1	1	15.3061224489796
2	73	1.11	48.18	1.02	79	1	0	1	1	0	0	0		0	0	1	0	10/12/2010	0	0	10/12/2010	0	0	10/12/2010	1	1	1	0	0	3	0	1	0	1	0	1	0	1	0	2/16/2009	10/12/2010	19	0	0	0	1	0	1	26.4855397496689
1	63	1.17	63	1.36	65	0	0	0	0	0	0	0		0	0	1	0	10/1/2010	0	0	10/1/2010	0	0	10/1/2010	1	1	1	1	0	3	0	2	1	0	0	0	0	1	0	8/25/2010	10/1/2010	1	0	0	0	1	1	1	29.4430272108844
2	72	2.39	18.89	3.17	46	1	1	0	1	0	1	4	8/30/2010	0	0	1	0	9/21/2010	0	0	9/21/2010	0	0	9/21/2010	1	1	1	1	0	3	1	1	0	1	0	1	0	1	0	9/3/2010	9/21/2010	.6	1	0	0	1	0	1	19.3821446936434
1	77	1.18	59.86	2.48		1	0	1	0	0	1	4	5/20/2010	0	0	2	0	9/21/2010	0	0	9/21/2010	0	0	9/21/2010	1	1	1	0	0	3	1	2	1	1	0	0	0	1	0	5/20/2010	9/21/2010	4	1	0	0	1	1	1	21.484375
1	80	1.48	52.65	1.19	35	1	0	0	0	0	1	0		0	0	0	1	9/18/2010	1	1	9/18/2010	1	4	11/15/2009	1	1	0	1	0	2	0	1	1	1	1	0	1	1	0	2/23/2009	9/18/2010	18	0	0	0	1	1	1	24.034609838167
1	79	2.49	25.15	5.84	28	0	0	0	1	0	0	0		0	0	0	1	9/3/2010	1	1	9/3/2010	1	2	6/15/2010	1	1	0	1	0	3	0	1	1	1	0	1	0	1	0	9/15/2009	9/3/2010	11	0	0	1	1	1	1	21.9898923652637
1	62	2	33.91	3.43	70	1	0	0	0	0	1	0		0	0	2	0	8/17/2010	0	0	8/17/2010	1	3	7/18/2009	1	1	1	0	0	2	0	2	0	1	0	1	1	1	0	2/22/2008	8/17/2010	29	0	0	0	1	1	1	30.8630358688697
1	77	3.16	19.21	.53	57	1	0	0	0	0	1	0		0	0	0	0	8/9/2010	0	0	8/9/2010	0	0	8/9/2010	1	1	1	1	0	3	0	2	1	1	0	1	0	1	0	3/3/2009	8/9/2010	17	0	0	0	1	1	1	29.0687961508904
1	61	1.46	48.92	25.14	58	1	0	0	1	0	1	4	1/2/2010	0	0	0	1	7/27/2010	1	1	7/27/2010	0	0	7/27/2010	0	0	1	0	1	2	0	2	1	1	0	1	1	1	0	1/4/2010	7/27/2010	6	1	0	1	1	1	1	25.3443526170799
2	76	2.19	21.87	6.06	75	1	1	0	0	0	0	0		0	0	2	0	7/24/2010	0	0	7/24/2010	1	4	7/14/2010	1	1	1	1	0	2	0	2	0	1	0	1	0	1	0	3/10/2010	7/24/2010	4	0	0	0	1	1	1	23.3725761772853
2	75	6.06	6.8	16.8	56	1	0	0	0	0	1	0		0	0	0	0	7/16/2010	0	0	7/16/2010	0	0	7/16/2010	0	1	0	0	0	0	0	0	2	1	1	1	0	0	0	7/16/2010	7/16/2010	0	0	0	0	1	0	0
2	83	1.24	41.31	8.99	54	1	0	0	0	0	1	4	11/8/2009	0	0	0	0	7/15/2010	0	0	7/15/2010	1	4	3/10/2010	1	1	0	1	0	2	0	3	0	1	0	1	0	1	0	11/9/2009	7/15/2010	8	1	0	0	1	1	1	16.6597251145356
2	52	.87	68.11	13.09	60	1	0	0	0	0	0	1	10/9/2009	0	0	0	0	7/8/2010	0	0	7/8/2010	0	0	7/8/2010	0	1	0	0	0	3	0	3	1	0	0	1	0	1	0	10/9/2009	7/8/2010	8	0	1	0	1	0	1	30.4271978579253
2	81	.84	64.91	4.96	70	0	0	0	0	0	0		5/7/2010	0	0	0	0	6/8/2010	0	0	6/8/2010	0	0	6/8/2010	1	1	0	0	0	2	0	2	1	0	0	0	0	1	0	5/11/2010	6/8/2010	.9	0	0	0	1	1	1	22.640864624717
2	70	2.19	21.54	1.44	44	0	0	0	1	0	0	4	9/8/2009	0	0	1	1	5/26/2010	1	1	5/26/2010	1	2	4/29/2010	0	1	1	1	0	3	0	2	0	1	0	1	0	1	0	9/18/2009	5/26/2010	8	1	0	1	1	0	1	27.5873260578522
2	73	.56	106	3.99	62	0	0	0	0	0	0	4	4/2/2010	0	0	0	1	5/19/2010	3	0	5/19/2010	0	0	5/19/2010	0	0	0	0	0	0	0	0	2	0	0	0	0	0	0	4/14/2010	5/19/2010	1	1	0	1	1	0	0	20.6131310030262
1	78	.83	49.01	2.19	80	1	1	0	1	0	0	0		0	0	0	0	5/3/2010	0	0	5/3/2010	1	4	1/7/2010	1	1	0	0	0	2	0	2	0	1	0	1	0	1	0	10/28/2009	5/3/2010	6	0	0	0	1	1	1	27.3099681383705
1	85	.97	73.38	2.06	46	0	0	0	0	0	0	0		0	0	0	0	4/26/2010	0	0	4/26/2010	0	0	4/26/2010	1	1	0	0	0	1	0	1	0	0	0	0	0	0	0	1/21/2010	4/26/2010	3	0	0	1	1	1	1	20.3125
1	52	.8	101.5	1.89	62	1	1	0	0	0	0	0		0	0	1	0	4/22/2010	0	0	4/22/2010	1	1	11/19/2009	1	1	1	1	0	3	0	2	0	0	0	1	1	1	0	4/23/2008	4/22/2010	23	0	0	0	1	1	1	21.6128117913832
2	70	1.3	40.5	10.55	70	1	0	0	0	0	0	4	5/6/2006	0	0	0	0	4/19/2010	0	0	4/19/2010	0	0	4/19/2010	0	1	1	1	0	3	1	2	1	1	0	1	0	1	0	5/10/2006	4/19/2010	47	1	0	0	1	0	1	23.7399561723886
2	73	1.34	38.8	2.34	55	1	0	0	0	0	0	4	1/18/2010	0	0	0	0	4/16/2010	0	0	4/16/2010	1	4	3/19/2010	0	1	0	1	0	3	0	1	0	1	0	1	0	1	0	1/18/2010	4/16/2010	2	1	0	0	1	1	1	17.853600476096
1	78	.81	91.9	4.51	57	1	0	0	0	0	0	0		0	0	0	1	4/4/2010	6	0	4/4/2010	1	3	3/7/2010	1	1	1	0	0	2	0	1	1	0	0	0	0	1	0	1/8/2010	4/4/2010	2	0	0	1	1	1	1	23.6244474927603
1	64	.7	113.18	12.72	70	0	0	0	0	0	0	0		0	0	2	0	3/12/2010	0	0	3/12/2010	0	0	3/12/2010	1	1	1	0	0	1	0	1	1	0	0	0	0	0	0	9/25/2008	3/12/2010	17	0	0	0	1	1	1	24.8590735618501
1	82	1.63	40.71	1.93	55	1	0	0	0	0	0	4	9/20/2009	0	0	0	0	3/4/2010	0	0	3/4/2010	0	0	3/4/2010	0	1	0	0	0	3	1	2	0	1	0	1	0	1	0	10/8/2009	3/4/2010	4	1	0	0	1	1	1	21.875
1	82	1.28	53.8	2.33	37	1	0	1	0	0	0	0		0	0	1	0	3/2/2010	0	0	3/2/2010	0	0	3/2/2010	1	1	0	0	0	3	1	4	1	1	0	1	0	1	0	4/14/2009	3/2/2010	10	0	0	0	1	1	1	22.206330686138
1	75	2.88	21.49	8.88	34	0	1	0	0	0	0	0		0	0	1	0	3/1/2010	0	0	3/1/2010	0	0	3/1/2010	1	1	1	1	0	3	1	3	1	1	0	1	0	1	0	1/15/2010	3/1/2010	1	0	0	1	1	0	1	25.15589569161
1	87	.94	75.92	1.06	55	1	1	0	1	0	1	0		0	0	2	1	1/7/2010	4	0	1/7/2010	1	2	5/4/2009	0	1	0	1	0	1	0	2	0	0	0	1	0	0	0	5/22/2009	1/7/2010	7	0	0	0	1	1	1	22.4765868886577
2	83	.73	75.95	1.79	66	1	0	0	0	0	0	0		0	0	0	0	1/7/2010	0	0	1/7/2010	0	0	1/7/2010	1	0	1	0	0	0	0	0	2	0	0	1	0	0	0	7/10/2009	1/7/2010	5	0	0	0	1	1	0	19.8791026005112
1	72	9.37	5	6.65	52	1	1	1	1	0	0	4	12/10/2008	0	0	1	0	12/31/2009	0	0	12/31/2009	0	0	12/31/2009	0	1	0	1	0	0	0	0	2	1	0	0	0	0	0	12/26/2008	12/31/2009	12	0	0	0	1	0	0	25.7201646090535
1	67	1.23	60.79	6.51	35	0	0	1	0	0	0	4	10/26/2009	0	0	1	0	12/8/2009	0	0	12/8/2009	0	0	12/8/2009	1	1	0	0	0	3	0	2	0	0	0	0	1	1	0	10/27/2009	12/8/2009	1	1	0	1	1	1	1	24.1217490460945
1	64	1	74.99	10.32	40	1	0	0	0	0	0	4	10/1/2008	0	0	0	0	12/7/2009	0	0	12/7/2009	1		1/14/2009	1	1	1	0	0	3	1	3	0	0	0	1	0	1	0	10/1/2008	12/7/2009	14	1	0	1	1	1	1	24.2382271468144
1	69	1.35	49.18	22.78	43	1	0	0	1	0	0	0		0	0	0	0	11/10/2009	0	0	11/10/2009	0	0	11/10/2009	1	1	1	0	0	2	0	1	0	1	0	0	0	1	0	1/13/2009	11/10/2009	9	0	0	0	1	1	1	21.2278876170656
2	77	.69	82.28	3.01	46	1	0	0	0	0	0	0		0	0	0	0	10/20/2009	0	0	10/20/2009	0	0	10/20/2009	1	1	1	0	0	3	0	2	1	0	0	1	0	1	0	1/25/2009	10/20/2009	8	0	0	1	1	0	1	19.9791883454735
2	70	6.9	20.96	4.59	60	1	0	0	0	0	1	4	12/18/2007	0	0	1	0	10/16/2009	0	0	10/16/2009	0	0	10/16/2009	0	1	1	1	0	2	0	2	0	1	1	1	0	1	0	1/8/2008	10/16/2009	21	1	0	0	1	1	1	24.6666666666667
1	69	2	33.29	7.05	76	1	0	0	0	0	0	4	6/9/2008	0	0	1	0	10/9/2009	0	0	10/9/2009	0	0	10/9/2009	1	1	1	1	0	1	1	3	0	1	0	1	0	0	0	6/10/2008	10/9/2009	15	1	0	0	1	1	1	24.034609838167
2	45	.48	140.5	5.16	62	1	1	1	1	0	0	0		0	0	2	0	10/5/2009	0	0	10/5/2009	0	0	10/5/2009	1	1	1	1	0	1	0	1	0	0	0	1	0	0	0	3/27/2009	10/5/2009	6	0	0	0	1	1	1	28.2509698094114
1	71	1.48	46.85	.45	50	1	0	0	0	0	1	0		0	0	0	0	9/4/2009	0	0	9/4/2009	0	0	9/4/2009	0	0	0	0	1	0	0	0	2	1	0	0	0	0	0	2/16/2009	9/4/2009	6	1	0	1	1	0	0	24.5243463470591
1	72	1.2	59.5	3.39	65	1	0	0	1	0	0	4	1/10/2008	0	0	0	1	8/16/2009	1	1	8/16/2009	1	2	8/14/2009	1	1	1	1	0	3	1	1	1	1	0	1	1	1	0	1/14/2008	8/16/2009	19	1	0	0	1	1	1	28.8044139721693
1	74	1.66	40.59	11.07	43	1	1	1	0	1	0	4	4/14/2011	0	0	1	1	8/2/2009	1	1	8/2/2009	1	2	7/17/2009	1	1	1	1	0	3	1	2	1	1	0	1	1	1	0	4/17/2009	8/2/2009	3	1	0	1	1	1	1	21.1552942020151
1	73	1.02	72	16.08	84	1	1	0	0	0	0	0		0	0	0	0	7/14/2009	0	0	7/14/2009	0	0	7/14/2009	1	1	0	1	0	2	1	2	1	0	0	0	1	1	0	6/12/2009	7/14/2009	1	0	0	0	1	1	1	25.8805706350208
1	89	1.4	56.88	1.15	49	0	0	0	1	1	0	0		0	0	1	0	7/3/2009	0	0	7/3/2009	0	0	7/3/2009	1	1	0	1	0	3	0	1	0	1	0	0	0	1	0	11/27/2008	7/3/2009	7	0	0	1	1	0	1	17.4190738859051
1	54	1.55	46.96	11.5	35	1	0	0	1	1	0	4	6/17/2009	0	0	2	0	7/2/2009	0	0	7/2/2009	0	0	7/2/2009	1	1	1	1	0	3	1	1	0	1	0	1	1	1	0	6/18/2009	7/2/2009	.5	1	0	0	1	1	1	31.25
1	64	1.1	67.39	3.56	61	1	0	0	0	0	0	0		0	0	0	0	5/8/2009	0	0	5/8/2009	1	1	2/20/2009	0	1	1	0	0	1	1	2	0	0	0	0	0	0	0	6/27/2008	5/8/2009	10	0	0	0	1	1	1	23.3354661447552
1	48	1.1	71.45	.61	67	0	1	1	1	0	1	0		0	0	2	0	5/5/2009	0	0	5/5/2009	0	0	5/5/2009	1	1	0	1	0	3	0	3	1	0	0	0	0	1	0	6/13/2008	5/5/2009	10	0	0	0	1	1	1	28.1969212010364
1	74	1.14	62.62	11.6	59	0	0	0	0	0	0	4	2/10/2009	0	0	0	1	5/2/2009	3	0	5/2/2009	0	0	5/2/2009	1	1	1	0	0	3	0	5	0	0	0	0	1	1	0	2/10/2009	5/2/2009	2	1	0	0	1	0	1	25.5593291551416
1	78	1.6	41.9	22.78	46	0	0	0	0	0	0	4	1/25/2009	0	0	2	0	3/18/2009	0	0	3/18/2009	0	0	3/18/2009	1	1	1	0	0	3	0	3	0	1	0	1	1	1	0	1/25/2009	3/18/2009	1	1	0	1	1	1	1	21.2585034013605
1	73	1.5	45.9	2.62	66	1	0	0	0	0	0	4	10/17/2008	0	0	0	1	3/7/2009	1	1	3/7/2009	1	4	3/7/2009	0	1	0	1	0	3	0	1	0	1	0	0	0	1	0	11/3/2008	3/7/2009	4	1	0	0	1	1	1	22.2040816326531
2	87	1.2	42.5	2.54	52	1	0	0	0	0	1	4	11/7/2008	0	0	2	0	3/6/2009	0	0	3/6/2009	1	3	12/23/2008	1	1	1	1	0	3	1	4	0	1	0	1	0	1	0	11/11/2008	3/6/2009	3	1	0	0	1	1	1	24.8888888888889
2	80	2	22.6	8.36	61	0	0	1	0	0	0	4	5/3/2008	0	0	2	0	11/24/2008	0	0	11/24/2008	1	2	9/13/2008	1	0	1	1	0	3	0	3	0	1	0	1	0	1	0	5/9/2008	11/24/2008	6	1	0	1	1	0	1	19.4363459669582
1	45	1.7	43.8	2.51	44	0	0	0	0	0	0	4	7/28/2008	0	0	2	0	11/3/2008	0	0	11/3/2008	0	0	11/3/2008	1	0	1	0	0	0	0	0	2	1	0	0	0	0	0	7/11/2008	11/3/2008	3	0	0	1	1	1	0	29.8456790123457
1	79	3.7	15.93	14.94	65	1	0	0	0	0	0	4	4/15/2008	0	0	0	0	9/22/2008	0	0	9/22/2008	0	0	9/22/2008	0	1	0	0	0	3	1	1	0	1	0	1	0	1	0	4/18/2008	9/22/2008	5	1	0	0	1	0	1	23.6328125
2	63	1.1	50.01	3.4	50	0	0	0	1	0	1	4	5/13/2008	0	0	1	1	9/21/2008	3	0	9/21/2008	0	0	9/21/2008	0	1	0	1	0	3	0	4	0	1	0	1	0	1	0	5/28/2008	9/21/2008	3	1	0	1	1	0	1	27.9421433267587
1	86	2.5	33.78	22.78	50	1	0	0	0	0	0	4	6/6/2008	0	0	1	1	8/19/2008	1	1	8/19/2008	1	2	7/1/2008	1	1	0	0	0	3	0	3	1	1	0	0	0	1	0	6/2/2008	8/19/2008	2	1	0	0	1	0	1	21.4535737137265
2	84	1.2	42.8	7.75	50	1	0	0	0	0	0		4/8/2008	0	0	0	1	5/14/2008	5	0	5/14/2008	0	0	5/14/2008	1	1	0	1	0	3	1	2	0	1	0	0	0	1	0	4/10/2008	5/14/2008	1	0	0	0	1	1	1	27.8487947406866
2	82	1	53.08	4.51	58	1	1	0	0	0	0	4	2/20/2006	0	0	0	0	2/12/2008	0	0	2/12/2008	1	3	1/28/2008	1	1	0	1	0	3	0	1	1	1	0	1	0	1	0	2/23/2006	2/12/2008	23	1	0	0	1	1	1	29.7283906130355
1	81	1.8	36.4	4.92	65	1	0	0	0	0	0	4	1/10/2008	0	0	1	0	2/4/2008	0	0	2/4/2008	0	0	2/4/2008	1	1	1	1	0	3	1	2	1	1	1	0	1	1	0	1/23/2008	2/4/2008	.4	1	0	0	1	1	1	17.0655567117586
1	71	1.7	59.69	2.44	49	1	1	0	1	0	1	0		0	0	1	1	8/28/2007	3	0	8/28/2007	1	2	4/24/2007	1	1	1	1	0	3	0	5	1	1	0	1	0	1	0	4/19/2007	8/28/2007	4	0	0	0	1	1	1	29.7619047619048
1	52	1.1	70.3	5.3	28	0	0	1	1	0	0	0		0	0	2	0	6/14/2007	0	0	6/14/2007	1	2	5/6/2006	1	1	1	1	0	1	0	1	0	0	0	1	1	0	0	4/14/2006	6/14/2007	14	0	0	1	1	1	1	26.0374939913475
1	44	.7	123.1	.61	55	0	0	0	0	0	0	0		0	0	0	0	5/23/2007	0	0	5/23/2007	0	0	5/23/2007	1	1	1	0	0	2	0	4	0	0	0	0	1	1	0	1/20/2006	5/23/2007	16	0	0	0	1	1	1	26.2975778546713
1	53	.8	101.12	.57	78	0	0	1	1	0	0	0		0	0	0	0	3/13/2007	0	0	3/13/2007	1	1	3/29/2006	1	0	1	1	0	2	0	1	0	0	0	0	1	1	0	1/11/2006	3/13/2007	14	0	0	0	1	0	1	26.6666666666667
1	70	1.6	42.95	22.78	77	1	0	0	0	0	0	0		0	0	0	1	2/14/2007	1	1	2/14/2007	1	2	2/3/2007	1	1	0	1	0	3	0	2	1	1	0	0	0	1	0	1/31/2007	2/14/2007	.5	0	0	0	1	1	1	25.2173585757838
1	91	1.1	62.75	11.75	37	1	0	1	1	0	0	0		0	0	0	0	2/5/2007	0	0	2/5/2007	0	0	2/5/2007	1	1	1	0	0	3	0	1	1	0	0	0	0	1	0	2/7/2006	2/5/2007	11	0	0	0	1	1	1	19.2335607490202
1	51	1.1	70.6	1.52	73	1	1	0	0	0	0	0		0	0	0	0	12/20/2006	0	0	12/20/2006	0	0	12/20/2006	1	1	0	1	0	2	0	1	0	0	0	0	0	1	0	1/23/2006	12/20/2006	10	0	0	0	1	1	1	29.4117647058824
1	77	1	53.53	9.82	45	1	0	0	0	0	0	4	1/18/2006	0	0	0	0	6/29/2006	0	0	6/29/2006	0	0	6/29/2006	1	1	1	0	0	3	0	1	0	1	0	0	0	1	0	1/23/2006	6/29/2006	5	1	0	0	1	1	1	24.0882231171666
1	90	1.38	48.4	8.76	35	1	0	1	1	0	0	4	3/29/2010	1	1	1	1		1	1		0			0	1	1	0	0	3	1	3	0	1	0	1	0	1	1	3/29/2010	4/13/2010	.5	1	0	1	1	0	1	24.8015873015873
2	88	1.63	29.8	9.2		1	1	0	0	0	0	4	2/2/2009	1	1	1	1		1	1		0			0	1	0	1	0	3	0	2	0	1	0	1	0	1	1	2/2/2009	2/14/2009	.4	1	0	1	1	0	1	24.1217490460945
2	65	1.44	36.53	23.05		0	1	0	0	0	0	4	2/27/2009	1	2	1	1		1	1		0			0	1	1	1	0	3	0	2	0	1	0	1	0	1	1	3/3/2009	3/12/2009	.3	1	0	1	1	0	1	19.9791883454735
1	55	2.16	31.9	288	14	0	0	0	0	0	0	1	7/2/2010	1	2	1	1		1	1		0			1	1	0	0	0	3	0	3	0	1	0	0	0	1	1	7/2/2010	7/5/2010	.1	0	1	0	1	0	1	27.1808999081726
2	67	1	55.14	6.52	64	1	0	0	0	0	1	1	5/9/2008	1	2	0	1		1	1		0			0	1	1	1	0	3	0	4	1	1	0	1	0	1	1	4/3/2008	5/9/2008	1	0	1	1	1	1	1	27.734375
2	68	6.16	6.87	100	74	1	1	0	1	0	1	3	6/7/2009	1	3	0	1		1	1		0			0	1	0	0	0	3	1	5	0	1	0	1	0	1	1	5/27/2009	6/10/2009	.5	0	0	0	0	0	1	24.21875
1	80	2.54	38.97	29.59	35	1	0	0	0	0	0	4	6/3/2009	1	0	2	1		6	0		0			0	1	1	0	0	3	1	2	0	1	1	0	0	1	0	6/3/2009	6/16/2009	.4	1	0	1	1	1	1	26.218820861678
2	75	1.5	33.76	.53	55	1	0	0	0	0	0	4	5/28/2008	1	0	0	1		3	0		0			1	1	0	0	0	1	0	1	0	1	0	1	0	0	0	6/6/2008	8/13/2008	2	1	0	1	1	1	1	18.582815785613
1	75	.6	131.35	22.78		1	0	0	0	0	1	1	11/9/2008	1	2	0	1		1	1		0			1	1	0	0	0	3	1	1	0	0	0	1	0	1	1	11/9/2008	1/12/2009	2	0	1	1	0	1	1	22.77318640955
1	65	1.15	63.82	15.38	54	1	0	1	1	0	1	1	2/27/2009	1	2	0	1		1	1		0			1	1	0	0	0	1	0	1	0	0	0	0	0	0	1	2/24/2009	2/27/2009	.1	0	1	0	1	1	1	26.171875
1	58	1.1	69	7.48	56	1	0	0	0	0	0	4	3/5/2008	1	1	1	1		1	1		0			1	1	0	1	0	3	1	1	0	0	0	1	0	1	1	3/5/2008	3/6/2008	0	1	0	1	1	0	1	23.4375
1	78	1.08	71.26	44.87	48	1	1	0	0	0	1	3	5/26/2010	1	3	0	1		1	1		0			0	1	0	0	0	3	0	5	0	0	0	1	0	1	1	5/19/2010	6/4/2010	.5	0	0	1	1	0	1	30.8365305317509
2	75	2.41	72	21.08	55	1	1	0	0	0	1	0		1	0	1	1		3	0		0			1	1	0	1	0	1	0	1	0	0	0	0	0	0	0	7/13/2009	7/29/2009	.5	0	0	1	1	0	1	23.0680507497116
[truncated: 3 more columns]
